# Supplementary material for: Spatial and temporal groundwater biogeochemical variability help inform subsurface connectivity within a high-altitude Alpine catchment (Riale di Ronco, Switzerland)
Source: Front Microbiol. 2025 Feb 25;16:1522714. doi: 10.3389/fmicb.2025.1522714 (PMC11897985; doi:10.3389/fmicb.2025.1522714)
Supplement: Supplementary Data 1. — Catalog of DELOS sampling sites. [file Data_Sheet_2.xlsx]

## Sheet: Bedretto_environmental_data
ID_sheet	ID	type	location_name	Tunnelwall	Borehole_interval	Borehole_depth_top	Borehole_depth_bottom	Tunnel_Location_tm	Date_ddmmmyy	time_hhmm	overburden_m	geology	categories	fluorid_ppm	chloride_ppm	nitrate_ppm	sulfate_ppm	HCO3_ppm	lithium_ppm	sodium_ppm	potassium_ppm	magnesium_ppm	calcium_ppm	T_degC	pH_field	pH_lab	EC_field_ySpcm	EC_lab_ySpcm	TDS_ppm	ORP_mV	Flowrate_lps	MPF	d18O_ppt	dD_ppt
15	1303_01	fracture	BdTfrac1303	SW_NE				1303	2020-08-20		698	granite	subsurface	1.04	2.98	0.89	11.69		0.07	2.17	0.15	1.09	13.97	9.3	9.2	8.44	88.6	61.4	63.7		0.019	1
21	1306A_01	fracture	BdTfrac1306A	SW_NE				1306.1	2020-08-20		698	granite	subsurface	1.33	3.28	0.89	25.46		0	3.19	0.04	1.16	34.95	10	9.04	8.32	124.5	96	88.4		0.036	1
28	1306B_01	fracture	BdTfrac1306B	SW_NE				1306.2	2020-08-20		698	granite	subsurface	1.77	3.92	0	49.95		0.01	7.13	0.04	1.46	41.8	10.6	9.25	8.24	190	149.6	134		0.083	1
35	1306C_01	fracture	BdTfrac1306C	SW_NE				1306.3	2020-08-20		698	granite	subsurface	1.95	4.5	0.9	68.41		0.02	9.74	0.06	1.1	34.59	11.5	9.1	8.22	238	188.5	169		0.07	1
42	1494_01	fracture	BdTfrac1494	SW_NE				1494	2020-08-20		829	granite	subsurface	5.4	9.35	0	289.48		0.14	31.21	0.17	1.09	103.93	15.4	8.78	8	692	538	489		0.034	1
52	1993_01	fracture	BdTfrac1993	SW_SW				1993	2020-08-20		1056	granite	subsurface	4.96	10.02	0	365.2		0.17	34.43	0.36	1.09	130.34	17.7	8.78	7.92	817	648	580		0.027	1
62	2647_01	fracture	BdTfrac2647	SW_NE				2647	2020-08-20		1254	granite	subsurface	6.11	5.66	0	92.74		0.01	24.25	0.22	1.09	35.69	18.5	8.88	7.37	239	309	220		0.0014	1
68	2794_01	fracture	BdTfrac2794					2794	2020-08-20		1305	granite	subsurface	3.14	3.36	0	19.51		0.06	9.05	0.64	1.15	23.01	16.9	9.2	7.67	120.5	90.7	85.5		0.04	1
74	2848A_01	fracture	BdTfrac2848A	SW_SW				2848.1	2020-08-20		1332	granite	subsurface	1.83	2.95	1.1	11.3		0	6.6	0.32	1.1	10.91	14.6	9.56	8.45	89.2	65.2	53.1			1
80	2848B_01	fracture	BdTfrac2848B	SW_SW				2848.2	2020-08-20		1332	granite	subsurface	3.38	3.49	0	56.75		0	15.4	0.39	1.09	23.93	18	9.34	8.14	202	160.9	143		0.141	1
86	3191_01	fracture	BdTfrac3191	SW_NE				3191	2020-08-20		1584	granite	subsurface	4.59	3.11	0	25.43		0	15.5	0.21	1.18	27.2	19.2	9.62	7.9	137.8	103	97.5		0.025	2.5
91	3192_01	fracture	BdTfrac3192	SW_NE				3192	2020-08-20		1583	granite	subsurface	4.23	3.43	0	49.85		0	17.97	0.27	1.3	33.06	19	9.34	7.97	191.6	148.4	137		0.0054	2
169	cb2_p3_01	borehole	BdWcb2		3	177.24	195.24	2043	2020-08-20			granite	subsurface	8.99	8.26	0	264.86		0.1	29.25	0.47	1.12	107.17	18.2	7.69	7.43	648	487	458		0.007	1
172	cb2_p4_01	borehole	BdWcb2		4	166.73	175.73	2043	2020-08-20			granite	subsurface	8.76	6.75	0	123.99		0.08	23.79	0.36	0	48.61	18.1	7.3	7.37	380	283	268	23.79	0.003	1
175	cb2_p5_01	borehole	BdWcb2		5	156.19	165.19	2043	2020-08-20			granite	subsurface	8.86	7.25	0	190.93		0.1	26.96	0.39	1.08	71.47	18.7	6.87	7.26	497	385	353	26.96	0.007	1
178	cb2_p7_01	borehole	BdWcb2		7	125.14	140.14	2043	2020-08-20			granite	subsurface	8.02	5.77	0	49.63		0.1	22.22	0.4	1.18	34.73	17.9	7.05	7.42	219	165.8	155	22.22	0.006	1
181	cb3_01	borehole	BdWcb3		TB	0	192	2037	2020-08-20			granite	subsurface	7.56	5.45	0	42.09		0.04	21.22	1.56	1.97	32.4	19.2	9.76	9.19	195	158.9	138.5		0.25	1
277	ditch_2000_01	ditch	BdTditch2000					2097	2020-08-20	17:16:00			subsurface	2.8	3	0.91	14.64		0	9.95	0.37	1.15	20.01	17.1	8.6	8.4	101.4	80	72.1			1
22	1306A_02	fracture	BdTfrac1306A	SW_NE				1306.1	2020-09-16		698	granite	subsurface	1	0.78	0.53	27.64		0.59	3.02	0.35	0.21	19.79	9.1	9.14	8.03	119.3	92	84.8		0.05	1
29	1306B_02	fracture	BdTfrac1306B	SW_NE				1306.2	2020-09-16		698	granite	subsurface	1.3	1.6	0.4	53.33		0.97	7.31	0.67	0.25	28.22	10.4	9.1	8.01	185	137.2	85		0.22	1
36	1306C_02	fracture	BdTfrac1306C	SW_NE				1306.3	2020-09-16		698	granite	subsurface	1.46	2.41	0	73.86		0.08	10.34	0.32	0.22	35.78	11.8	8.99	7.97	229	173.7	164		0.102	1
53	1993_02	fracture	BdTfrac1993	SW_SW				1993	2020-09-16		1056	granite	subsurface	3.79	9.75	0	358.12		0.16	34.81	0.45	0.21	146.05	17	8.65	7.78	787	600	559		0.027	1
168	cb1_02	borehole	BdWcb1		TB	0	300	2050	2020-09-16			granite	subsurface	5.92	5.04	0	91.76		0.06	24.43	0.85	0.2	35.28	17.9	9.53	7.98	289	221	206		0.14	1
182	cb3_02	borehole	BdWcb3		TB	0	192	2037	2020-09-16			granite	subsurface	5.66	3.1	0	51.12		0.03	21.47	0.81	0.19	18.25	18.2	9.2	8.05	197.8	147	140	21.47	0.127	1
183	cb4_02	borehole	BdWcb4		TB	0	250	2016.6	2020-09-16			granite	subsurface	6.1	4.03	0	134.62		0.06	22.19	0.43	0.19	55.26	18	9.36	7.79	395	297	280	22.19	0.163	1
196	st2_02	borehole	BdWst2		TB	0	349	2065	2020-09-16			granite	subsurface	6.11	4.21	0	95.13		0.04	24.21	2.53	0.19	35.24	19.3	9.55	7.86	297	222	210			1	-13.89	-96.24
16	1303_03	fracture	BdTfrac1303	SW_NE				1303	2020-09-25		698	granite	subsurface	0.77	0.43	0.58	11.34		0.64	1.59	0.21	0.2	13.4	11.2	9.3	8.58	73.5	59.2	50.35		0.012	1	-13.38	-92.48
23	1306A_03	fracture	BdTfrac1306A	SW_NE				1306.1	2020-09-25		698	granite	subsurface	0.78	0.71	0.6	26		0.64	2.92	0.29	0.2	20.18	10.8	9.7	8.6	113.05	91.4	78.3		0.045	1	-13.45	-92.74
30	1306B_03	fracture	BdTfrac1306B	SW_NE				1306.2	2020-09-25		698	granite	subsurface	1.17	2.19	0	58.01		0	7.81	0.13	0.21	28.82	11.5	9.12	8.55	178.05	148.6	122.5		0.1	1	-13.3	-93.31
37	1306C_03	fracture	BdTfrac1306C	SW_NE				1306.3	2020-09-25		698	granite	subsurface	1.48	2.84	0.4	73.64		0.01	9.74	0.39	0.2	34.28	12.2	9.01	8.57	226.5	178.6	155.5		0.05	1	-13.63	-93.91
43	1494_03	fracture	BdTfrac1494	SW_NE				1494	2020-09-25		829	granite	subsurface	3.59	9.02	0	279.14		0.14	32.08	0.23	0.19	107.89	15.4	9.03	8.45	681	519	469.5		0.0135	1	-13.93	-97.08
54	1993_03	fracture	BdTfrac1993	SW_SW				1993	2020-09-25		1056	granite	subsurface	3.26	9.94	0	362.3		0.28	34.73	0.57	0.2	157.75	18.05	8.88	8.47	849.5	630	609		0.025	1	-14.15	-98.02
115	4447_03	fracture	BdTfrac4447	SW_SW				4447	2020-09-25		1048	granite	subsurface	4.07	0.8	0	15.74		0.58	17.48	0.3	0	8.64	19.65	9.71	9.02	112.3	92.2	77.3		0.045	1	-14.81	-102.62
119	4506_03	fracture	BdTfrac4506	SW_SW				4506	2020-09-25		1067	granite	subsurface	3.41	0.55	0	16.45		0.88	14.75	0.24	0.19	9.96	19.6	9.47	8.91	106.55	85.9	69.25		0.066	2.5	-14.68	-101.58
124	4599_03	fracture	BdTfrac4599	roof				4599	2020-09-25		1087	granite	subsurface	2.72	0.23	0	13.88		0.63	11.89	0.26	0	9.29	19.8	9.56	8.86	94.45	74.6	64.6			2	-14.57	-101.4
128	4652_03	fracture	BdTfrac4652	SW_SW				4652	2020-09-25		1090	granite	subsurface	2.77	0.28	0	12.01		0.61	11.49	0.17	0	9.81	20.25	9.46	8.75	92.35	72.7	64.6		0.0114	2	-14.61	-102
133	4752_03	fracture	BdTfrac4752	SW_NE				4752	2020-09-25		1099	granite	subsurface	2.63	0.23	0	13.2		0.87	8.82	0.31	0	11.22	20.5	9.25	8.69	90.25	71.3	62		0.0111	3	-14.45	-100.49
138	4846_03	fracture	BdTfrac4846					4846	2020-09-25		1146	granite	subsurface	3.22	0.13	0	14.7		0.62	9.47	0.28	0.2	12.3	19.85	9.41	8.7	97.85	77.6	67.5		0.0367	1	-14.43	-100.47
142	4950_03	fracture	BdTfrac4950	roof				4950	2020-09-25		1180	granite	subsurface	2.45	0.15	0	6.4		0.79	8	0.74	0.19	8.93	18.9	9.4	8.72	95.8	59	60.55		0.024	2	-14.54	-101.07
146	5132_03	fracture	BdTfrac5132	SW_SW				5132	2020-09-25		1265	granite	subsurface	4.09	0.49	0	14.44		0.59	13.26	0.78	0.19	10.81	20.05	9.33	8.36	106.4	81.3	72.9		0.0145	1	-14.73	-102.25
189	st1_int11_04	borehole	BdWst1		11	278	288	2030	2020-10-05			granite	subsurface	4.49	4.04	0	198.19		0.05	30.01	0.3	0	75.92			7.49		374				1
190	st1_int14_04	borehole	BdWst1		14	311	321	2030	2020-10-05			granite	subsurface	4.36	3.88	0	186.8		0.05	29.19	0.31	0.26	70.14			7.92		358				1
191	st1_int15_04	borehole	BdWst1		15	322	332	2030	2020-10-05			granite	subsurface	3.89	2.24	0	78.99		0.03	19.61	0.19	0	28.78			8.27		182.6				1
192	st1_int17_04	borehole	BdWst1		17	345	355	2030	2020-10-05			granite	subsurface	4.05	3.31	0	148.58		0.04	25.61	0.26	0.26	54.45			8.24		305				1
55	1993_05	fracture	BdTfrac1993	SW_SW				1993	2020-10-16		1056	granite	subsurface	3.75	9.78	0	359.04	6.84	0.16	34.75	0.41	0.25	142.36	17.55	8.58	7.28	744.5	575	461.5	76	0.022	1	-14.18	-98.05
63	2647_05	fracture	BdTfrac2647	SW_NE				2647	2020-10-16		1254	granite	subsurface	4.61	3.83	0	94.81	13.68	0	24.04	0.21	0.25	34.16	18.55	8.88	7.77	290.5	211	175	204	0.002	1	-14.2	-98.12
69	2794_05	fracture	BdTfrac2794					2794	2020-10-16		1305	granite	subsurface	2.62	0.4	0	22.49	20.52	0	8.9	0.38	0.28	15.32	16.75	9.09	8.4	117.1	84.6	70.5	179	0.036	1	-14.13	-97.63
75	2848A_05	fracture	BdTfrac2848A	SW_SW				2848.1	2020-10-16		1332	granite	subsurface	1.39	0.53	0	11.67	20.52	0	6.55	0.36	0.27	10.16	14.6	9.36	8.71	79.7	49.5	44.87	180		1	-13.95	-95.26
81	2848B_05	fracture	BdTfrac2848B	SW_SW				2848.2	2020-10-16		1332	granite	subsurface	2.67	1.3	0.01	58.93	13.86	0.01	15.52		0.32	22.05	17.8	9.16	8.07	203	148.1	126.34	178	0.12	1	-13.94	-96.55
185	sb2.3_p3_4_05	borehole	BdWsb2.3		3_4	29.8	22.5	2100	2020-10-16			granite	subsurface	5.55	16.53	0	118.46	10.26	0.19	30.13	0.31	0.26	45.93	16.5	9.42	7.46	388	281	230	148	0.0003	1
278	ditch_2017_05	ditch	BdTditch2017					2097	2020-10-16				subsurface	2.22	0.33	0	15.27	20.52	0	10.16	0.45	0.25	10.24	17.1	8.45	7.8	100	66.3	84.5			1
56	1993_06	fracture	BdTfrac1993	SW_SW				1993	2020-10-30		1056	granite	subsurface	3.29	10.3	0	360.51		0.16	34.92	0.41	0.25	142.62	16.4	9.02	8.48	930	593	654	98	0.0288	1
184	sb2.3_p2_06	borehole	BdWsb2.3		2	31.3	33.4	2100	2020-10-30			granite	subsurface	5.31	17.36	0	124.04		0.19	30.57	0.23	0	47.97	15.2	9.07	8.16	471	293	335	203		1
193	st1_06	borehole	BdWst1		TB	0	399	2030	2020-10-30			granite	subsurface	4.23	3.91	0	174.68		0.05	26.45	0.3	0	67.22	20.1	9.53	8.22	525	335	377	193	1.875	1	-13.86	-96.14
64	2647_07	fracture	BdTfrac2647	SW_NE				2647	2020-11-02		1254	granite	subsurface	3.72	3.99	0	93.02	20	0	24.09	0.21	0.25	34.22	16	8.08	8.71	225	233	161	200	0.0018	1	-14.25	-98.06
70	2794_07	fracture	BdTfrac2794					2794	2020-11-02		1305	granite	subsurface	2.12	0.44	0	22	25	0	9.25	0.39	0.35	15.33	14.8	8.26	8.94	96.6	96	68.8	188	0.0167	1	-14.2	-97.73
76	2848A_07	fracture	BdTfrac2848A	SW_SW				2848.1	2020-11-02		1332	granite	subsurface	1.03	0.64	0	11.07	20	0	6.52	0.35	0.26	9.9	13.3	8.74	9.1	65.9	61.4	46.7	179		1	-13.9	-95.48
82	2848B_07	fracture	BdTfrac2848B	SW_SW				2848.2	2020-11-02		1332	granite	subsurface	2.18	0.73	0	62.91	15	0	16.16	0.48	0.25	23.8	15.8	8.58	8.93	159.1	151.6	113	187	0.1	1	-14.08	-96.89
87	3191_07	fracture	BdTfrac3191	SW_NE				3191	2020-11-02		1584	granite	subsurface	3.06	0.44	0	26.81	15	0	15.76	0.23	0	11.19	17.2	8.8	8.99	103.9	97	73.7	182	0.035	1	-14.03	-96.4
92	3192_07	fracture	BdTfrac3192	SW_NE				3192	2020-11-02		1583	granite	subsurface	2.67	0.78	0	52.95	15	0	18.12	0.21	0	19.29	17.2	8.72	8.85	147.2	137	104	187	0.044	2	-13.97	-96.04
96	3750_07	fracture	BdTfrac3750	all				3750	2020-11-02		1288	granite	subsurface	0.75	0.21	1.69	6.05	10	0	3.06	0.42	0.26	6.59	15.5	8.11	9.15	40	37	28.7	164			-14.02	-95.5
101	3884_07	fracture	BdTfrac3884	all				3884	2020-11-02		1244	granite	subsurface	1.62	1.51	0	13.2	15	0	8.6	0.61	0	9.9	17.2	7.98	9.12	71.3	66.7	50.7	176			-14.62	-100.25
106	4166_07	fracture	BdTfrac4166	SW_SW				4166	2020-11-02		1062	granite	subsurface	1.3	0.21	1.18	3.54	20	0	7.91	0.27	0	6.42	14.7	9.1	9.43	53.9	49.5	38.4	160	0.0214	2	-14.62	-100.74
111	4348_07	fracture	BdTfrac4348	SW_SW				4348	2020-11-02		1017	granite	subsurface	4.53	0.86	0	18.09	15	0	21.08	0.28	0	7.5	18.1	9.01	9.23	106.1	98.7	75.3	167	0.06	1.2	-14.7	-102.32
120	4506_07	fracture	BdTfrac4506	SW_SW				4506	2020-11-02		1067	granite	subsurface	3.54	0.5	0	16.14	20	0	14.61	0.22	0.3	10.75	17.7	8.95	9.05	89.2	83.4	63.3	180	0.05	2.5	-14.61	-101.45
129	4652_07	fracture	BdTfrac4652	SW_SW				4652	2020-11-02		1090	granite	subsurface	2.8	0.23	0	11.14	20	0	11.32	0.2	0.25	9.28	18.2	9.02	9	77.5	73.5		187	0.015	2	-14.63	-101.95
134	4752_07	fracture	BdTfrac4752	SW_NE				4752	2020-11-02		1099	granite	subsurface	2.62	0.17	0	12.88	20	0	8.71	0.36	0.31	10.71	18.4	9.22	9	86	71	60.9	182	0.0201	3	-14.44	-100.5
4	0444_07	fracture	BdTfrac444	SW_SW				444	2020-11-03		281	gneiss	subsurface	0.11	0.23	1.31	22.36		0	1.54	5.75	1.51	24.53	8.2	6.98	8.66	129.5	121.9	91.9	122	0.0075	1
17	1303_07	fracture	BdTfrac1303	SW_NE				1303	2020-11-03		698	granite	subsurface	0.53	0.24	0	10.9		0	1.67	0.1	0.26	12.91	8.6	8.04	8.81	60.4	57.2	43	117	0.02	1	-13.38	-92.36
24	1306A_07	fracture	BdTfrac1306A	SW_NE				1306.1	2020-11-03		698	granite	subsurface	0.64	0.61	0.48	26.04		0	3.02	0.13	0.25	19.59	8.6	8.2	8.72	94.4	89.8	67	133	0.0385	1	-13.37	-92.36
31	1306B_07	fracture	BdTfrac1306B	SW_NE				1306.2	2020-11-03		698	granite	subsurface	0.91	1.73	0	50.05		0	7.15	0.16	0.28	27.3	9.1	8.66	8.63	142.1	135.5	101	160	0.16	1	-13.43	-93.02
38	1306C_07	fracture	BdTfrac1306C	SW_NE				1306.3	2020-11-03		698	granite	subsurface	1.17	2.34	0	71.11		0	9.62	0.14	0.25	33.62	10.5	8.5	8.6	180.6	171.7	128	159		1	-13.55	-93.44
44	1494_07	fracture	BdTfrac1494	SW_NE				1494	2020-11-03		829	granite	subsurface	2.96	8.91	0	270.18		0.13	31.86	0.23	0.27	109.47	13.4	8.12	8.42	518	507	366	190	0.029	1
57	1993_07	fracture	BdTfrac1993	SW_SW				1993	2020-11-03		1056	granite	subsurface	2.83	10.67	0	381.82		0.18	38.82	0.57	0.26	160.28	16.2	8.18	8.46	674	672	478	112	0.024	1	-14.14	-98.35
272	ditch0_07	ditch	BdTditch0					0	2020-11-03	12:50:00			subsurface	0.64	0.59	0.9	26.9		0	5.13	3.83	2.82	23.32	9.1	7.9	8.6	132.2	131.6	93.5			1
273	ditch2000_07	ditch	BdTditch2000					2000	2020-11-03	11:50:00			subsurface	1.73	0.67	0.34	27.43		0	11.87	0.47	0.26	15.16	15.5	7.96	8.7	105.7	102.4	75	139		1
71	2794_08	fracture	BdTfrac2794					2794	2020-12-14		1305	granite	subsurface	3.35	0.6	0	28.07	15	0	10.2	0.44	0.26	17.77	14.9	7.89	8.79	103.2	100.9	73.3	240	0.03	1	-14.11	-97.84
77	2848A_08	fracture	BdTfrac2848A	SW_SW				2848.1	2020-12-14		1332	granite	subsurface	1.8	0.22	0.69	12.61	15	0	6.63	0.35	0.24	11.06	13.1	8.34	8.9	65.4	63.8	46.7	230		1	-13.84	-95.69
83	2848B_08	fracture	BdTfrac2848B	SW_SW				2848.2	2020-12-14		1332	granite	subsurface	3.09	0.83	0.23	62.54	10	0	15.87	0.48	0.23	24.38	15.7	8.25	8.73	160.9	152.4	114	240	0.1	1	-13.95	-96.52
88	3191_08	fracture	BdTfrac3191	SW_NE				3191	2020-12-14		1584	granite	subsurface	4.29	0.45	0	29.5	12.5	0	15.79	0.18	0	12.35	17.2	8.32	8.65	103	99	72.8	245	0.03025	2.5	-13.97	-96.63
93	3192_08	fracture	BdTfrac3192	SW_NE				3192	2020-12-14		1583	granite	subsurface	3.96	0.86	0	56.24	10	0	18.15	0.23	0	20.28	17.3	8.33	8.68	145.8	142.8	103	244	0.0315	3	-13.95	-96.34
97	3750_08	fracture	BdTfrac3750	all				3750	2020-12-14		1288	granite	subsurface	0.19	0.13	1.57	7.63	15	0	3.09	0.45	0	7.54	14.7	7.3	8.8	40.5	36.7	29	243			-14.02	-95.44
102	3884_08	fracture	BdTfrac3884	all				3884	2020-12-14		1244	granite	subsurface		0.88				0			0		17.4	7.7		71.3		50.8	242
107	4166_08	fracture	BdTfrac4166	SW_SW				4166	2020-12-14		1062	granite	subsurface						0					14.8	8.74		54.5		38.4	215	0.02	2
112	4348_08	fracture	BdTfrac4348	SW_SW				4348	2020-12-14		1017	granite	subsurface	6.01	0.79	0	21.24	15	0	21.27	0.3	0	8.65	18.3	8.62	8.88	105.3	98.4	74.7	200	0.063	1.2	-14.73	-102.57
116	4447_08	fracture	BdTfrac4447	SW_SW				4447	2020-12-14		1048	granite	subsurface	5.54	0.83	0	16.75	17.5	0	17.52	0.27	0	9.29	18	8.58	8.73	93.8	87.4	66.6	197	0.0448	1	-14.68	-102.65
121	4506_08	fracture	BdTfrac4506	SW_SW				4506	2020-12-14		1067	granite	subsurface	4.67	0.52	0	17.61	15	0	14.71	0.21	0	9.94	17.4	8.42	8.6	88.6	82.2	63.1	220	0.054	2.5	-14.56	-101.66
125	4599_08	fracture	BdTfrac4599	roof				4599	2020-12-14		1087	granite	subsurface	3.68	0.14	0	15	15	0	11.98	0.31	0	9.69	17.8	8.57	8.57	77.9	72.9	55.4	221	0.0134	2	-14.57	-101.45
130	4652_08	fracture	BdTfrac4652	SW_SW				4652	2020-12-14		1090	granite	subsurface	3.74	0.14	0	12.45	15	0	11.4	0.2	0	10.33	18.3	8.46	8.47	74.2	70.4	55.4	225	0.0136	2	-14.57	-101.62
135	4752_08	fracture	BdTfrac4752	SW_NE				4752	2020-12-14		1099	granite	subsurface	3.46	0	0	13.99	15	0	8.91	0.35	0	11.66	18.5	8.05	8.48	74	68.6	52.6	228	0.0204	3	-14.46	-100.57
139	4846_08	fracture	BdTfrac4846					4846	2020-12-14		1146	granite	subsurface	4.17	0.08	0	15.33	15	0	9.64	0.35	0	12.8	18.3	8.24	8.59	80.8	74.8	57.2	220	0.0037	1	-14.44	-100.67
143	4950_08	fracture	BdTfrac4950	roof				4950	2020-12-14		1180	granite	subsurface	3.2	0.13	0	7.01	15	0.02	8.46	0.95	0	9.57	18.9	8.75	9.31	64	57.9	45	217	0.0197	2	-14.58	-101.32
147	5132_08	fracture	BdTfrac5132	SW_SW				5132	2020-12-14		1265	granite	subsurface	5.24	0.12	0	15.19	20	0	13.21	0.27	0	11.18	18.9	9.2	9.2	90.8	52.1	64.6	229	0.015	1	-14.69	-102.18
280	ditch_4950_08	ditch	BdTditch4950					4950	2020-12-14	13:00:00			subsurface	4.04	0.24	0	16.6	15	0	11.49	0.8	0.24	12.22	19.4	8.26	9	85.8	79.5	60.7	224		1	-14.43	-100.9
5	0444_08	fracture	BdTfrac444	SW_SW				444	2020-12-15		281	gneiss	subsurface	3.35	0.13	1.74	23.85	27.5	0	1.51	5.53	1.56	25.72	7.9	7.39	8.62	124.9	119.6	88.8	239	0.007	1	-12.79	-88.96
18	1303_08	fracture	BdTfrac1303	SW_NE				1303	2020-12-15		698	granite	subsurface	1.01	0.29	0.75	13	15	0	1.68	0.09	0.23	14.04	7.8	8.33	8.94	62	58.6	44.2	171	0.0175	1	-13.23	-91.8
25	1306A_08	fracture	BdTfrac1306A	SW_NE				1306.1	2020-12-15		698	granite	subsurface	1.24	0.61	0	29.62	15	0	3.07	0.1	0.24	21.1	8.5	8.09	8.83	91.8	92.2	64.3	177	0.038	1	-13.07	-91.27
32	1306B_08	fracture	BdTfrac1306B	SW_NE				1306.2	2020-12-15		698	granite	subsurface	1.62	1.72	0	55.89	15	0	7.03	0.1	0.24	29.61	9.2	7.9	8.72	147.3	141.5	105	181	0.24	1	-13.4	-92.8
39	1306C_08	fracture	BdTfrac1306C	SW_NE				1306.3	2020-12-15		698	granite	subsurface	1.87	2.57	0.56	76.9	10	0.01	10.01	0.12	0.24	36.93	10.1	7.93	8.69	179.4	183.5	128	184	0.1	1	-13.41	-93.51
45	1494_08	fracture	BdTfrac1494	SW_NE				1494	2020-12-15		829	granite	subsurface	4.67	9.06	0	297.58	10	0.13	31.86	0.26	0.23	117.66	13.1	7.89	8.55	515	511	364	150	0.027	1	-13.93	-97.08
58	1993_08	fracture	BdTfrac1993	SW_SW				1993	2020-12-15		1056	granite	subsurface	4.47	9.93	0	380.89	10	0.16	34.56	0.42	0.29	152.13	17.1	7.66	8.54	617	625	438	117	0.025	1	-14.13	-98.17
65	2647_08	fracture	BdTfrac2647	SW_NE				2647	2020-12-15		1254	granite	subsurface	5.39	4.09	0	96.33	10	0	24.18	0.21	0	35.3	16.5	7.87	8.55	240	227	171	204	0.0016	1
197	st2_08	borehole	BdWst2		TB	0	349	2065	2020-12-15			granite	subsurface	6.74	5.12	0	111.44	10	0.05	25.63	0.6	0	42.65	17.9	8.63	8.65	258	258	182	-4	0.2	1	-13.92	-96.43
274	ditch_2097_11	ditch	BdTditch2097					2097	2020-12-18	15:39:00			subsurface	2.42	0.29	0	15.44		0	11.24	0.43	0.24	11.34	15.2	8.48	8.5	77.5	75.8	55			1
186	st1_0_265_12	borehole	BdWst1		WH_10	0	265	2030	2020-12-20			granite	subsurface	4.96	4.57	0	230.56		0.06	32.12	0.45	0	86.26	21.7	9.77	8.33	401	424	284			1	-14.16	-97.07
187	st1_265_400_12	borehole	BdWst1		10_WB	265	399	2030	2020-12-20			granite	subsurface	4.61	4.22	0	209.63		0.05	31.05	0.34	0	82.3	22.2	9.63	8.45	373	402	257			1	-13.96	-96.6
1	0440_13	fracture	BdTfrac440	SW_SW				440	2020-12-21		279	gneiss	subsurface	0.1	0.34	0	31.52	30	0	2.72	5.74	1.42	27.94	7.9	9	8.56	142.5	132.5	101	17	0.0416	1	-13.18	-91.72
10	0901_13	fracture	BdTfrac901	SW_SW				901	2020-12-21		485	gneiss	subsurface	3.56	13.98	0	529.15	10	0.08	93.67	1.65	0.27	154.47	11.9	9.33	8.34	877	849	622	-3	0.0092	1
59	1993_13	fracture	BdTfrac1993	SW_SW				1993	2020-12-21		1056	granite	subsurface	4.22	9.42	0	360.51	7.5	0.16	36.17	0.44	0.22	144.69	16.1	9.75	8.2	621	605	441	23	0.0294	1	-14.08	-97.65
98	3750_13	fracture	BdTfrac3750	all				3750	2020-12-21		1288	granite	subsurface	0.81	0.15	1.63	6.95	10	0	2.88	0.42	0	7.53	14.7	9.33	8.09	41.1	36.6	29.2	150
103	3884_13	fracture	BdTfrac3884	all				3884	2020-12-21		1244	granite	subsurface	2.21	0.27	0	14.12	15	0	8.53	0.61	0	10.45	17.3	9.52	7.99	72.9	64.4	51.8	143
108	4166_13	fracture	BdTfrac4166	SW_SW				4166	2020-12-21		1062	granite	subsurface	1.56	0.14	1.16	4.65	15	0	7.99	0.28	0	7.51	14.8	10.44	8.09	57	48.6	41.2	136	0.026	2
170	cb2_p3_13_01	borehole	BdWcb2		3	177.24	195.24	2043	2020-12-21			granite	subsurface											16.2	10.33	7.76	546	496	387	-18	0.0023	1	-14.01	-96.76
171	cb2_p3_13_02	borehole	BdWcb2		3	177.24	195.24	2043	2020-12-21			granite	subsurface											16.4	6.9	7.7	540	537	383	-165	0.005	1
173	cb2_p4_13_01	borehole	BdWcb2		4	166.73	175.73	2043	2020-12-21			granite	subsurface											16.4	10.1	8.06	415	399	295	-27	0.0012	1	-14.15	-96.88
174	cb2_p4_13_02	borehole	BdWcb2		4	166.73	175.73	2043	2020-12-21			granite	subsurface											16.3	8.52		367		260	-140	0.0017	1
176	cb2_p5_13_01	borehole	BdWcb2		5	156.19	165.19	2043	2020-12-21			granite	subsurface	7.06	6.17	0	179.68	12.5	0.09	28.64	0.65	0	72.38	16.3	10.24	8.39	377	365	267	-99	0.0055	1	-14.2	-96.83
177	cb2_p5_13_02	borehole	BdWcb2		5	156.19	165.19	2043	2020-12-21			granite	subsurface											16.1	8.06		401		284	-51	0.0067	1
179	cb2_p7_13_01	borehole	BdWcb2		7	125.14	140.14	2043	2020-12-21			granite	subsurface	6.55	4.38	0	55.31	15	0.1	23.82	0.46	0	19.8	16.1	9.58	8.68	173.6	164	123	-151	0.0004	1	-14.11	-96.56
180	cb2_p7_13_02	borehole	BdWcb2		7	125.14	140.14	2043	2020-12-21			granite	subsurface											16.2	8.08		181		129	-130	0.0005	1
188	st1_265_400_13	borehole	BdWst1		10_WB	265	399	2030	2020-12-21			granite	subsurface	4.14	3.44	0	173.71		0.04	27.2	0.35	0	63.77	20.9	9.62	8.55	338	338	239			1
281	snow_ronco_portal_13	precipitation	BdSprecRoncoPortal						2020-12-21	18:00:00			surface	0	0.71	0	0	0	0.03	0	0.55	0.26	2.73	0		8.756		14.2
2	0440_14	fracture	BdTfrac440	SW_SW				440	2021-01-19		279	gneiss	subsurface	0.16	0.23	0.2	30.86	30	0	2.75	5.64	1.37	28.06	7.8	9.75	8	140	113.3	99.3	173	0.0415	1	-13.09	-91.3
6	0444_14	fracture	BdTfrac444	SW_SW				444	2021-01-19		281	gneiss	subsurface	0.2	0.87	1.69	21.48	25	0	1.48	6.33	1.46	24.73	6.8	9.41	7.93	122.8	100.3	86.7	185	0.0069	1	-12.78	-88.55
8	0699B_14	fracture	BdTfrac699B					699.2	2021-01-19		437	gneiss	subsurface	2.23	3.72	0	344.18	12.5	0	43.05	1.37	0.56	130.46	11	8.85	7.43	597	548	424	196	0.0057	1	-13.38	-93.91
11	0901_14	fracture	BdTfrac901	SW_SW				901	2021-01-19		485	gneiss	subsurface	3.35	13.6	0	514.61	10	0.08	99.09	1.78	0.27	155.14	11.7	8.62	7.43	878	809	619	139	0.0077	1	-14.26	-99.82
13	1203A_14	fracture	BdTfrac1203A					1203.1	2021-01-19		614	granite	subsurface	1.39	2.01	0	109.4	10	0	8.43	0.14	0.25	54.48	10.2	8.43	7.75	250	226	177	167	0.0005	1	-13.52	-93.4
19	1303_14	fracture	BdTfrac1303	SW_NE				1303	2021-01-19		698	granite	subsurface	0.78	0.32	0.95	12.08	10	0	1.67	0.08	0.23	13.85	6.8	9.36	8.02	62.1	55.3	44.6	168	0.015	1	-13.27	-91.58
26	1306A_14	fracture	BdTfrac1306A	SW_NE				1306.1	2021-01-19		698	granite	subsurface	0.98	0.64	1.29	27.4	15	0	3.05	0.09	0.23	20.61	7.9	9.23	8.05	97.3	86.7	69.1	171	0.0269	1	-13.29	-91.65
33	1306B_14	fracture	BdTfrac1306B	SW_NE				1306.2	2021-01-19		698	granite	subsurface	1.27	1.7	0.44	54.82	10	0	7.12	0.11	0.23	29.5	8.6	9.21	7.97	149.8	131.1	106	177	0.2333	1	-13.29	-92.03
40	1306C_14	fracture	BdTfrac1306C	SW_NE				1306.3	2021-01-19		698	granite	subsurface	1.48	2.34	0.45	73.52	10	0.01	9.88	0.12	0.24	35.71	9.3	9.14	7.97	184.8	168.2	131	171	0.1	1	-13.52	-92.92
46	1494_14	fracture	BdTfrac1494	SW_NE				1494	2021-01-19		829	granite	subsurface	3.98	8.64	0	274.2	10	0.13	31.39	0.22	0.23	108.71	13.4	8.84	7.87	511	481	351	151	0.0256	1	-13.87	-96.95
48	1798_14	fracture	BdTfrac1798	SW_SW				1798	2021-01-19		955	granite	subsurface	3.95	1.67	0	33.33	10	0.07	11.71	0.18	0	18.7	15.2	9.1	8.09	118.5	114.4	83.6	157	0.002	5	-13.87	-95.88
50	1973_14	fracture	BdTfrac1973	SW_NE				1973	2021-01-19		1053	granite	subsurface	4.04	8.45	0	335.22	5	0.15	33.06	0.41	0	138.55	15.7	8.41	7.8	585	569	414	178	0.0048	4	-13.53	-96
60	1993_14	fracture	BdTfrac1993	SW_SW				1993	2021-01-19		1056	granite	subsurface	3.64	9.35	0	350.31	5	0.16	34.55	0.42	0.22	145.03	15.6	8.8	7.8	608	585	433	62	0.0258	1	-14.14	-97.96
151	0699A_14	fracture	BdTfrac699A	roof				699.1	2021-01-19		437	gneiss	subsurface											12	8.66		494		335	180	0.0002	1
153	0755A_14	fracture	BdTfrac755A					755.1	2021-01-19		472	gneiss	subsurface											11.7	8.57		251		178	190	0.006	1
155	0755B_14	fracture	BdTfrac755B					755.2	2021-01-19		472	gneiss	subsurface											12.4	8.73		177		125	190	0.0009	1
157	1040_14	fracture	BdTfrac1040					1040	2021-01-19		526	gneiss	subsurface											12.4	8.88		136		97	129	0.0011	1
158	1203B_14	fracture	BdTfrac1203B					1203.2	2021-01-19		614	granite	subsurface											9.2	8.67		234		166	168	0.0045	1
160	1329_14	fracture	BdTfrac1329	SW_SW				1329	2021-01-19		731	granite	subsurface											8	9.59		51.4		36.5	155	0.0015	1
162	1333_14	fracture	BdTfrac1333	SW_SW				1333	2021-01-19		735	granite	subsurface											9.3	9.83		55.6		39.6	155	0.0016	1
164	1449_14	fracture	BdTfrac1449	SW_SW				1449	2021-01-19		829	granite	subsurface											14.1	8.25		446		318	189	0.0007
198	st2_15_01	borehole	BdWst2		TB	0	349	2065	2021-01-20			granite	subsurface	5.69	3.76	0	37.37	15	0.09	24.84	0.55	0	12.96	17.1	10.01	8.92	143	136	101	70		1	-13.93	-96.54
199	st2_15_02	borehole	BdWst2		TB	0	349	2065	2021-01-20			granite	subsurface	5.56	3.8	0	37.27	15	0.05	24.09	0.38	0	14.58	15.8	10	8.36	145	121.9	103	100		1
66	2647_16	fracture	BdTfrac2647	SW_NE				2647	2021-02-03		1254	granite	subsurface	4.07	4.06	0	93.37	15	0	24.82	0.29	0.22	35.99	15.8	8.8	8.79	252	237	179	31	0.0015	1	-14.26	-98.27
72	2794_16	fracture	BdTfrac2794					2794	2021-02-03		1305	granite	subsurface	2.64	0.74	0	30.19	15	0	11.33	0.46	0.26	18.78	14.6	8.9	8.96	125.9	113.2	89.5	70	0.01	1	-14.17	-98.08
78	2848A_16	fracture	BdTfrac2848A	SW_SW				2848.1	2021-02-03		1332	granite	subsurface	1.24	0.22	0.76	11.66	15	0	6.66	0.33	0.24	10.77	13.3	9.28	9.11	71.8	63.6	50.5	40		1	-13.81	-95.33
84	2848B_16	fracture	BdTfrac2848B	SW_SW				2848.2	2021-02-03		1332	granite	subsurface	2.34	0.73	0	65.07	10	0	16.92	0.49	0.23	25.67	15.5	9.18	8.92	175.4	164.5	125	33	0.2	1	-14.07	-96.74
89	3191_16	fracture	BdTfrac3191	SW_NE				3191	2021-02-03		1584	granite	subsurface	3.21	0.51	0	27.36	10	0	15.8	0.2	0	11.93	16.8	8.37	8.95	111.8	101.3	79.8	145	0.03025	2.5	-13.93	-96.19
94	3192_16	fracture	BdTfrac3192	SW_NE				3192	2021-02-03		1583	granite	subsurface	2.95	0.73	0	54.08	10	0	18.2	0.23	0	19.96	16.9	9.18	8.82	160	144.3	113	124	0.0429	3	-13.97	-96.22
99	3750_16	fracture	BdTfrac3750	all				3750	2021-02-03		1288	granite	subsurface	0.78	0.18	1.8	6.64	10	0	3.05	0.4	0	7.5	14.8	7.47	9.11	44.4	39.5	31.5	151			-14	-95.26
104	3884_16	fracture	BdTfrac3884	all				3884	2021-02-03		1244	granite	subsurface	1.89	0.28	0.85	13.72	10	0	8.6	0.58	0	10.71	16.7	7.88	9.21	79.7	71.8	56.8	145			-14.53	-99.61
109	4166_16	fracture	BdTfrac4166	SW_SW				4166	2021-02-03		1062	granite	subsurface	1.34	0.16	1.54	4.17	15	0	7.98	0.24	0.24	11.85	14.2	9.76	9.5	58.4	51.8	41.1	112	0.02	2	-14.67	-100.53
113	4348_16	fracture	BdTfrac4348	SW_SW				4348	2021-02-03		1017	granite	subsurface	4.71	0.72	0	19.01	15	0	21.35	0.43	0	8.12	17.8	9.58	9.33	116.1	100.4	82.1	139	0.06	1.2	-14.68	-102.08
117	4447_16	fracture	BdTfrac4447	SW_SW				4447	2021-02-03		1048	granite	subsurface	4.35	0.72	0	15.5	15	0	17.63	0.32	0	10.89	17.5	9.59	9.26	102.9	86	73.2	151	0.0325	1	-14.67	-102.39
122	4506_16	fracture	BdTfrac4506	SW_SW				4506	2021-02-03		1067	granite	subsurface	3.64	0.6	0	16.18	15	0	15.07	0.25	0	10.5	17.1	9.46	9.2	97.9	83.8	69.3	162	0.058	2.5	-14.56	-101.38
126	4599_16	fracture	BdTfrac4599	roof				4599	2021-02-03		1087	granite	subsurface	2.88	0.2	0	13.37	15	0	12.28	0.31	0	9.38	17.5	9.48	9.18	86.4	75.5	61.5	158	0.0116	2	-14.63	-101.07
131	4652_16	fracture	BdTfrac4652	SW_SW				4652	2021-02-03		1090	granite	subsurface	2.98	0.19	0	12.52	15	0	11.33	0.18	0	9.61	18	9.33	9.12	84.1	73.3	61.5	162	0.0176	2	-14.63	-101.99
136	4752_16	fracture	BdTfrac4752	SW_NE				4752	2021-02-03		1099	granite	subsurface	2.76	0.17	0	13.13	15	0	9.28	0.39	0	11.35	18.1	9.27	9.08	81.1	71.7	57.6	161	0.0183	3	-14.4	-100.72
140	4846_16	fracture	BdTfrac4846					4846	2021-02-03		1146	granite	subsurface	3.37	0.15	0	16.79	15	0	9.66	0.33	0	12.82	18.1	9.16	9.06	91.1	77.4	63.6	162	0.0033	1	-14.48	-100.74
144	4950_16	fracture	BdTfrac4950	roof				4950	2021-02-03		1180	granite	subsurface	2.63	0.13	0.89	6.62	15	0	8.18	0.81	0	8.6	18.7	9.53	9.13	71.2	59.2	50.4	154	0.02	2	-14.56	-101.49
148	5132_16	fracture	BdTfrac5132	SW_SW				5132	2021-02-03		1265	granite	subsurface	4.41	0.2	0	14.32	15	0	13.39	0.33	0	11.99	18.8	9.26	9.03	99.8	82.2	71.6	182	0.0148	1	-14.7	-102.32
166	4198_16	fracture	BdTfrac4198					4198	2021-02-03		1057	granite	subsurface											14.3	9.59		85.6		60.5	123
167	4253_16	fracture	BdTfrac4253					4253	2021-02-03		1046	granite	subsurface											15.5	9.47		93.5		66.3	139
67	2647_17	fracture	BdTfrac2647	SW_NE				2647	2021-03-03		1254	granite	subsurface	3.46	4.24	0	94.41	19	0	24.52	0.25	0.26	30.85	15.8	8.88	8.5	254	220	180	195	0.0018	1
73	2794_17	fracture	BdTfrac2794					2794	2021-03-03		1305	granite	subsurface	2.34	0.73	0	30.83	26	0	11.36	0.47	0.29	16.76	14.7	8.98	8.63	127.1	89	90.3	208	0.0085	1
79	2848A_17	fracture	BdTfrac2848A	SW_SW				2848.1	2021-03-03		1332	granite	subsurface	0.84	0.17	0	11.36	14	0	6.71	0.36	0.27	10.32	12.8	9.58	8.77	73.2	58.9	52	184		1
85	2848B_17	fracture	BdTfrac2848B	SW_SW				2848.2	2021-03-03		1332	granite	subsurface	1.7	0.71	0.48	61.51	10	0	15.85	0.48	0.26	21.17	15.3	9.28	8.54	177.8	121.9	126	193	0.1	1
90	3191_17	fracture	BdTfrac3191	SW_NE				3191	2021-03-03		1584	granite	subsurface	2.93	0.47	0	26.9	19	0	15.6	0.21	0	11.06	17	9.5	8.61	113.4	96.8	81.1	186	0.02975	2.5
95	3192_17	fracture	BdTfrac3192	SW_NE				3192	2021-03-03		1583	granite	subsurface	2.64	0.84	0	53.65	18	0	18.04	0.25	0	17.57	17	9.27	8.3	162.3	137.3	115	192	0.0429	3
100	3750_17	fracture	BdTfrac3750	all				3750	2021-03-03		1288	granite	subsurface	0.59	0.22	2.1	6.65	12.5	0	3.13	0.42	0	7.39	14.5	8.75	8.57	45.3	36.1	32	186
105	3884_17	fracture	BdTfrac3884	all				3884	2021-03-03		1244	granite	subsurface	1.82	1.48	0.66	14.41	20	0	8.55	0.61	0	9.95	16.8	8.94	8.72	79.4	68.1	64.4	182
110	4166_17	fracture	BdTfrac4166	SW_SW				4166	2021-03-03		1062	granite	subsurface	1.27	0.14	1.82	3.73	23.5	0	8.09	0.26	0	7.11	14.4	9.74	8.9	58.7	47	42.2	175	0.02	2
114	4348_17	fracture	BdTfrac4348	SW_SW				4348	2021-03-03		1017	granite	subsurface	4.5	0.68	0	18.74	15	0	21.26	0.33	0	8.5	17.8	9.52	8.52	116.4	98.7	82.6	165	0.06312	1.2
118	4447_17	fracture	BdTfrac4447	SW_SW				4447	2021-03-03		1048	granite	subsurface	4.6	0.78	0	15.7	15	0	17.4	0.36	0	8.67	17.6	9.62	8.62	104.2	86.4	73.8	165	0.0313	1
123	4506_17	fracture	BdTfrac4506	SW_SW				4506	2021-03-03		1067	granite	subsurface	3.5	0.51	0	16.28	22	0	14.81	0.27	0	9.44	17.3	9.46	8.56	97.9	82.3	69.5	176	0.0586	2.5
127	4599_17	fracture	BdTfrac4599	roof				4599	2021-03-03		1087	granite	subsurface	2.66	0.35	0	13.73	15	0	11.75	0.31	0	9.23	17.7	9.55	8.56	86.8	63.4	61.6	169	0.0116	2
132	4652_17	fracture	BdTfrac4652	SW_SW				4652	2021-03-03		1090	granite	subsurface	2.77	0.1	0	12.04	15	0	11.1	0.18	0	9.58	18	9.47	8.57	82.7	68.5	61.6	169	0.0156	2
137	4752_17	fracture	BdTfrac4752	SW_NE				4752	2021-03-03		1099	granite	subsurface	2.62	0.15	0.22	12.84	22.5	0	8.62	0.38	0	10.86	18	9.38	8.61	82.7	67.7	57.9	174	0.0171	3
141	4846_17	fracture	BdTfrac4846					4846	2021-03-03		1146	granite	subsurface	3.23	0.15	0	16.98	15	0	9.58	0.37	0	11.75	18	9.24	8.71	90.6	72.6	64.3	177	0.0047	1
145	4950_17	fracture	BdTfrac4950	roof				4950	2021-03-03		1180	granite	subsurface	2.47	0.15	0.84	6.1	15	0	8.09	0.85	0	9.09	18	9.49	8.83	69.4	57.1	49.2	163	0.0212	2
149	5132_17	fracture	BdTfrac5132	SW_SW				5132	2021-03-03		1265	granite	subsurface	4.3	0.14	0	14.33	15	0	13.28	0.36	0	10.24	19	9.43	8.67	94.1	80.3	68	165	0.0156	1
275	ditch_2000_17	ditch	BdTditch2000					2000	2021-03-03	10:51:00			subsurface	2.43	0.76	0.85	30.76	15	0	12.05	1.22	0.26	18.52	15.3	8.77	8.68	126.6	105.4	89.7	186		1
279	ditch_4447_17	ditch	BdTditch4447					4447	2021-03-03	14:15:00			subsurface	3.24	1.38	0	13.26	23	0	11.48	0.68	0.25	10.53	18	8.9	8.51	90.2	75.2	64.1	178		1
3	0440_17	fracture	BdTfrac440	SW_SW				440	2021-03-04		279	gneiss	subsurface	0.08	0.31	0	28.57	27.5	0	1.7	5.59	1.51	21.63	7.2	8.74	8.48	154	130.8	110		0.05	1	-13.18	-91.72
7	0444_17	fracture	BdTfrac444	SW_SW				444	2021-03-04		281	gneiss	subsurface	0.05	0.24	0	20.34	25	0	1.63	5.53	1.59	22.6	6.6	8.7	8.56	137.9	112.9	98	181	0.007	1	-12.82	-88.93
9	0699B_17	fracture	BdTfrac699B					699.2	2021-03-04		437	gneiss	subsurface	1.3	3.71	0.14	326.61	12.5	0	42.28	1.16	0.57	103.63	11.2	8.72	8.34	654	571	464	184	0.0054	1	-13.56	-94.22
12	0901_17	fracture	BdTfrac901	SW_SW				901	2021-03-04		485	gneiss	subsurface			0		5						11.7	8.64	8.33	949	814	674	178	0.0063	1	-14.27	-99.88
14	1203A_17	fracture	BdTfrac1203A					1203.1	2021-03-04		614	granite	subsurface			0		12.5						10.2	8.34	8.48	270	234	192	210	0.0005	1	-13.49	-93.34
20	1303_17	fracture	BdTfrac1303	SW_NE				1303	2021-03-04		698	granite	subsurface	0.45	0.56	1.03	12.09	18	0	2.05	0		13.75	7.4	9.3	8.74	70.1	58.1	49.7	188	0.015	1	-13.24	-91.43
27	1306A_17	fracture	BdTfrac1306A	SW_NE				1306.1	2021-03-04		698	granite	subsurface	0.67	0.65	0.67	27.09	18	0	3.36	0	0.25	19.25	8.2	9.2	8.67	108.9	90.9	77.3	192	0.0364	1	-13.28	-91.74
34	1306B_17	fracture	BdTfrac1306B	SW_NE				1306.2	2021-03-04		698	granite	subsurface	0.84	1.79	0	58.23	20	0	8	0.12	0.26	27.58	8.8	9.11	8.54	172.7	146.5	123	187	0.238	1	-13.39	-92.74
41	1306C_17	fracture	BdTfrac1306C	SW_NE				1306.3	2021-03-04		698	granite	subsurface	1.02	2.45	0.73	74.81	20	0.01	10.26	0.15	0.66	36.1	10	8.9	8.55	206	156.9	146	186	0.1	1	-13.45	-93.2
47	1494_17	fracture	BdTfrac1494	SW_NE				1494	2021-03-04		829	granite	subsurface	2.92	9.1	0	262.71	5	0.13	31.73	0.23	0.26	91.84	13	8.76	8.4	561	466	398	169	0.0275	1	-13.86	-96.48
49	1798_17	fracture	BdTfrac1798	SW_SW				1798	2021-03-04		955	granite	subsurface	2.89	1.64	0	32.08	7.5	0.09	11.75	0.14	0	16.88	15.2	8.93	8.7	135.2	116	96.2	165	0.002	5	-13.87	-96.21
51	1973_17	fracture	BdTfrac1973	SW_NE				1973	2021-03-04		1053	granite	subsurface	2.85	8.87	0	327.05	5	0.15	33.2	0.39	0.25	115.69	15.8	8.47	8.43	656	582	466	177	0.0044	4	-13.74	-96.79
61	1993_17	fracture	BdTfrac1993	SW_SW				1993	2021-03-04		1056	granite	subsurface	2.91	9.95	0	348.91	5	0.16	35.16	0.5	0.25	120.44	16.3	8.67	8.46	684	597	485	200	0.025	1	-14.12	-98.05
150	0444B_17	fracture	BdTfrac444B	SW_SW				444	2021-03-04		281	gneiss	subsurface	0.2	0	1.81	19.42	27.5	0	1.64	5.52	1.55	21.98	6.7	8.79	8.46	134.1	117.8	90.4	192	0.0075	1	-12.87	-88.99
152	0699A_17	fracture	BdTfrac699A	roof				699.1	2021-03-04		437	gneiss	subsurface											11.8	8.3		551		391	187	0.0003	1
154	0755A_17	fracture	BdTfrac755A					755.1	2021-03-04		472	gneiss	subsurface											11.7	8.24		267		190	194		1
156	0755B_17	fracture	BdTfrac755B					755.2	2021-03-04		472	gneiss	subsurface											11.8	8.73		198.4		141	177	0.001	1
159	1203B_17	fracture	BdTfrac1203B					1203.2	2021-03-04		614	granite	subsurface											9.5	8.63		254		180	210	0.0027	1
161	1329_17	fracture	BdTfrac1329	SW_SW				1329	2021-03-04		731	granite	subsurface											8.7	9.51		57.2		40.7	160	0.0014	1
163	1333_17	fracture	BdTfrac1333	SW_SW				1333	2021-03-04		735	granite	subsurface											9.4	9.38		61.6		44.3	159	0.0023	1
165	1449_17	fracture	BdTfrac1449	SW_SW				1449	2021-03-04		829	granite	subsurface											14	8.45		488		346	179	0.0003
194	st1_17	borehole	BdWst1		TB	0	399	2030	2021-03-04			granite	subsurface	3.47	4.13	0.14	195.88	13	0.05	28.09	0.39	0	66.16	19.9	9.33	8.45	430	278	353	134		1	-13.69	-95.01
200	st2_17	borehole	BdWst2		TB	0	349	2065	2021-03-04			granite	subsurface	4.47	4.76	0	101.5	20	0.05	26.23	0.53	0	33.77	17.8	9.65	8.7	272	209	193	122	0.17	1	-13.86	-96.01
282	snow_ronco_portal_17	precipitation	BdSprecRoncoPortal						2021-03-04	09:45:00			surface	0.28	0.4	0.22	0		0	0.13	0.38	0.34	0	0	9.26	9.589	25.8	7.8	18.5	170			-12.44	-89.88
195	st1_18	borehole	BdWst1		TB	0	399	2030	2021-03-22	13:05:00		granite	subsurface											20	9.34		414		293	107		1
201	st2_18	borehole	BdWst2		TB	0	349	2065	2021-03-22	12:00:00		granite	subsurface											16.4	9.91		273		194	161	0.12	1
202	mb5_18	borehole	BdWmb5		TB			2023.3	2021-03-22	12:05:00		granite	subsurface											16.9	10.24		267		190	-52	0.0375	1
203	0444_18	fracture	BdTfrac444	SW_SW				444	2021-03-22	14:15:00	281	gneiss	subsurface	0.17	0.23	1.74	20.43		0	1.52	5.39	1.35	24.89	7.5	8.8	8.19	137.5	103.8	97.3	146	0.0073	1
204	0901_18	fracture	BdTfrac901	SW_SW				901	2021-03-22	13:30:00	485	gneiss	subsurface											12.2	8.79	7.94	959	756	680	120	0.01	1
205	1993_18	fracture	BdTfrac1993	SW_SW				1993	2021-03-22	12:15:00	1056	granite	subsurface	3.83	9.74	0	362.75		0	35.09	0.4	0.25	143.45	16.1	9.25	8.01	687	605	484	109	0.0238	1
284	RoncoPortal_stream_18	stream	BdSRoncoPortalstr						2021-03-22	19:00:00			surface	0.9	0.47	0.75	28.53		0	5.23	3.66	2.17	23.54									1
206	2647_19	fracture	BdTfrac2647	SW_NE				2647	2021-04-15	16:53:00	1254	granite	subsurface	3.71	4.16		96.5		0	24.69	0.23	0	36.92	16.6	8.58	8.91	255	231	180	215	0.0015	1	-14.23	-98.2
207	2794_19	fracture	BdTfrac2794					2794	2021-04-15	16:40:00	1305	granite	subsurface	2.47	0.77		32.51		0	11.72	0.44	0	19.86	15.1	8.86	9.05	131.6	115.5	93.3	230		1	-14.2	-98.25
208	2848A_19	fracture	BdTfrac2848A	SW_SW				2848.1	2021-04-15	16:35:00	1332	granite	subsurface	1.07	0.29	0.89	10.69		0	6.62	0.32	0	10.91	13.4	9.25	9.21	73	64.1	50.4	215	2.5	1
209	2848B_19	fracture	BdTfrac2848B	SW_SW				2848.2	2021-04-15	16:30:00	1332	granite	subsurface	2.06	0.78		61.24		0	15.9	0.46	0	24.9	15.9	8.79	9.06	181	160.5	127	226	0.1	1	-14	-96.8
210	2945_19	fracture	BdTfrac2945					2945	2021-04-15	16:12:00	1393	granite	subsurface											16.1	8.23		71.4		50.4	238	0.0265	1
211	3191_19	fracture	BdTfrac3191	SW_NE				3191	2021-04-15	16:05:00	1584	granite	subsurface	2.65	0.74		52.95		0	18.31	0.28	0	20.13	17	9.26	9.08	125.7	145.1	88.5	213	0.03025	2.5	-13.96	-96.05
212	3192_19	fracture	BdTfrac3192	SW_NE				3192	2021-04-15	16:00:00	1583	granite	subsurface	2.82	0.52		33		0	16.21	0.17	0	13.53	17.4	9.16	9.03	161.8	110.4	115	212	0.0405	3	-13.98	-95.85
213	3750_19	fracture	BdTfrac3750	all				3750	2021-04-15	15:40:00	1288	granite	subsurface	0.59	0.19	1.59	7.25		0	3.09	0.41	0	7.51	14.6	8.6	9.2	45.9	39.2	32.7	244	0.943	1	-13.86	-95.14
214	3884_19	fracture	BdTfrac3884	all				3884	2021-04-15	15:30:00	1244	granite	subsurface	1.74	0.21	0.92	13.66		0	8.51	0.58	0	10.67	17	8.69	9.26	79.2	65.2	66.2	210	1.214	1
215	4166_19	fracture	BdTfrac4166	SW_SW				4166	2021-04-15	15:15:00	1062	granite	subsurface	1.15	0.51	1.54	4.1		0	8.14	0.28	0	7.06	14.9	9.41	9.42	58.6	50	48.9	198	0.025	2	-14.61	-100.59
216	4192_19	fracture	BdTfrac4192					4192	2021-04-15	15:00:00	1058	granite	subsurface	1.23	0.14	1.44	4.12		0	7.88	0.27	0	7.08	14.6	9.52	9.4	59.2	50.8	41.9	173	0.0098	2	-14.73	-100.96
217	4240_19	fracture	BdTfrac4240	SW_SW				4240	2021-04-15	14:45:00	1049	granite	subsurface											13.4	9.36		82.1		58	200	0.13095	1.5
218	4250_19	fracture	BdTfrac4250	all				4250	2021-04-15	14:25:00	1044	granite	subsurface	2.06	0.16	0.8	10.53		0	14.69	0.21	0	7.57	13.9	9.1	9.25	87.1	66.7	60.17	196	0.242	1	-14.83	-101.94
219	4268A_19	fracture	BdTfrac4268A	SW_SW				4268.1	2021-04-15	14:15:00	1031	granite	subsurface	2.55	0.17		12.42		0	16.9	0.42	0	7.35	15.9	9.2	9.24	93.5	79.3	66.5	182	0.19125	2.5	-14.75	-101.42
220	4268B_19	fracture	BdTfrac4268B	SW_SW				4268.2	2021-04-15	14:10:00	1031	granite	subsurface											15.6	9.29		93.4		65.9	195	0.0038	2
221	4288_19	fracture	BdTfrac4288					4288	2021-04-15	14:00:00	1040	granite	subsurface											16.8	9.13		92.9		66.1	187	0.01
222	4348_19	fracture	BdTfrac4348	SW_SW				4348	2021-04-15	13:50:00	1017	granite	subsurface	4.7	0.7		18.7		0	20.96	0.31	0	8.7	18.3	9.37	9.09	114	91.6	89	161	0.06084	1.2	-14.7	-102.25
223	4406A_19	fracture	BdTfrac4406A	SW_NE				4406.1	2021-04-15	13:45:00	1037	granite	subsurface											18.4	9.15		99.6		70.2	179	0.00499995	1.5
224	4406B_19	fracture	BdTfrac4406B	SW_SW				4406.2	2021-04-15	13:40:00	1037	granite	subsurface											18	9.05		94.3		67.1	179	0.0123	3
225	4447_19	fracture	BdTfrac4447	SW_SW				4447	2021-04-15	13:13:00	1048	granite	subsurface	4.17	0.81		15.12		0	17.02	0.23	0	9.51	18.1	9.35	9.01	103.2	83.3	73.3	166	0.0343	1	-14.66	-102.39
226	4506_19	fracture	BdTfrac4506	SW_SW				4506	2021-04-15	13:05:00	1067	granite	subsurface	3.54	0.56		16.3		0	14.57	0.21	0	9.67	17.9	9.26	8.89	99.2	79.8	70.2	179	0.0596	2.5	-14.56	-101.31
227	4589_19	fracture	BdTfrac4589					4589	2021-04-15	12:58:00	1082	granite	subsurface											18.4	9.2		88.2		62.3		0.0065	2
228	4652_19	fracture	BdTfrac4652	SW_SW				4652	2021-04-15	12:50:00	1090	granite	subsurface	2.79	0.17		12.39		0	11.07	0.15	0	10.1	18.4	9.17	8.86	84.2	73.1	59.8	188	0.0156	2	-14.7	-101.99
229	4752_19	fracture	BdTfrac4752	SW_NE				4752	2021-04-15	12:35:00	1099	granite	subsurface	2.61	0.16		12.48		0	8.75	0.36	0	11.87	18.7	9.1	8.78	83	62.9	59.1	181	0.0222	3	-14.54	-100.64
230	4846_19	fracture	BdTfrac4846					4846	2021-04-15	12:25:00	1146	granite	subsurface	3.18	0.06		14.21		0	9.44	0.29	0	12.88	17.5	9.16	8.7	89.9	68.8	62.5	173	0.0338	1	-14.53	-100.57
231	4950_19	fracture	BdTfrac4950	roof				4950	2021-04-15	12:15:00	1180	granite	subsurface	2.56	0.11	0.79	6.41		0	8.19	0.81	0	9.53	18.4	9.18	8.74	72.8	53.1	51.8	162	0.0198	2	-14.6	-101.48
232	5000_19	fracture	BdTfrac5000					5000	2021-04-15	12:00:00	1197	granite	subsurface											18.3	9.07		82.4		58.3	153	0.0099995	3.5
233	5050_19	fracture	BdTfrac5050					5050	2021-04-15	11:55:00	1219	granite	subsurface											19.5	8.76		88.2		62.2	153	0.0016	2
234	5132_19	fracture	BdTfrac5132	SW_SW				5132	2021-04-15	11:45:00	1265	granite	subsurface	4.18	0.06	0	14		0	13.46	0.32	0	11.22	18.6	8.77	8.38	95.8	48.9	67.9	143	0.02	1	-14.72	-102.28
276	ditch_2097_19	ditch	BdTditch2097					2097	2021-04-15	17:05:00			subsurface	1.8	0.32	0	14.8		0	10.05	0.41	0	13.99	14.8	8.56	9.07	86.4	74	61.4	240		1	-14.31	-98.55
283	snow_ronco_portal_19	precipitation	BdSprecRoncoPortal						2021-04-15	18:00:00			surface	0	1.03	0	0		0	0.41	0.47	0	2.92	0		7.4	8.88	19.2	15.9	13.2			-11.2	-79.91
285	ticino_river_bridge_19	river	BdSTicinoRiverBridge						2021-04-15	20:00:00			surface	0	1.38	0.77	235.36		0	1.46	2.08	0	110.73	1.2	8.46	8.506	594	456	420	268		1	-13.17	-90.6
235	1993_20	fracture	BdTfrac1993	SW_SW				1993	2021-04-27	11:15:00	1056	granite	subsurface	4.11	10		368.14		0.16	32.73	0.38	0.25	143.83	15.4	8.84	7.1	695	508	493	200	0.023	1	-14.34	-98.31
236	1973_20	fracture	BdTfrac1973	SW_NE				1973	2021-04-27	11:20:00	1053	granite	subsurface	4.42	8.81		352.79		0.17	31.47	0.48	0.25	137.92	15.8	8.1	7.2	650	541	461	131	0.0052	4	-14.33	-98.37
237	1798_20	fracture	BdTfrac1798	SW_SW				1798	2021-04-27	14:00:00	955	granite	subsurface	4.41	1.72		33.13		0.1	10.69	0.18	0	17.66	15.6	9.07	7.56	131.7	104	93.8	140	0.002	5	-14.06	-96.66
238	1494_20	fracture	BdTfrac1494	SW_NE				1494	2021-04-27	14:20:00	829	granite	subsurface	4.24	8.66		276.72		0.15	29.4	0.31	0.25	106.37	13.2	8.64	7.33	551	448	391	137	0.027	1	-14.15	-97.4
239	mb8_20	borehole	BdWmb8		TB			2036.7	2021-04-27	11:25:00		granite	subsurface	6.11	5.78		180.19		0.11	23.07	0.4	0	73.68	16.9	9.38	7.5	417	346	297	131	0.0516	1	-14.17	-96.76
240	mb5_20	borehole	BdWmb5		TB			2023.3	2021-04-27	12:40:00		granite	subsurface	6.08	4.63		137.82		0.11	22.27	0.51	0	55.45	16.7	9.87	8.25	340	283	241	94	0.0418	1	-13.91	-96.87
241	0363_20	fracture	BdTfrac363					363	2021-04-27	15:00:00	241.03	gneiss	subsurface	0.29	0.18	2.47	8.65		0	1.67	4.79	2.09	19.29			7.51		119.3				1	-13.21	-90.04
242	0340_20	fracture	BdTfrac340					340	2021-04-27	15:05:00	228.94	gneiss	subsurface	0.24	0.16	1.66	21.98		0	1.78	5.28	3.56	23.35			7.55		92.4				1	-12.92	-89.68
286	ticino_river_bridge_20	river	BdSTicinoRiverBridge						2021-04-27	18:00:00			surface	0.14	1.66	0	202.28		0.1	2.18	1.67	0	98.35									1	-12.98	-92.7
287	riale_di_ronco_bridge_20	stream	BdSRoncoBridge						2021-04-27	18:15:00			surface	0.44	0.15	2.34	3.93		0.1	1.56	1.28	0.45	8.58			8.667		36.4				1	-14.31	-100.45
288	riale_di_gallinoso_bridge_20	stream	BdSGallinosoBridge						2021-04-27	18:30:00			surface	0.52	0.17	1.58	7.96		0	2.37	1.11	0.41	9.25			8.55		43.1				1	-13.03	-93.52
289	st1_int6_21	borehole	BdWst1		6	254.82	307.45	2030	2021-04-28	13:35:00		granite	subsurface	5.31	8.01		417.05		0.08	35.34	0.55	0.24	150.52	20.1	9.33	7.217	751	626	533		0.8	1	-13.91	-96.39
290	cb2_p3_21	borehole	BdWcb2		3	177.24	195.24	2043	2021-04-28	17:40:00		granite	subsurface	7.06	7.56		235.61		0.09	29.08	0.64	0	98.52	16.7	9.52	7.593	520	449	369		0.00216	1	-14.05	-97.22
291	welltec_21	borehole	BdWwelltec		TB			2067	2021-04-28	18:03:00		granite	subsurface	5.19	1.72		20.88		0.05	14.54	0.61	0	9.41	15.9	9.88	8.149	112.1	81.9	79.5		0.022	1	-13.77	-95.53
292	st2_21	borehole	BdWst2		TB	0	349	2065	2021-04-28	18:08:00		granite	subsurface	6.26	4.93		119.87		0.05	25.54	0.47	0	45.53	17.4	9.64	7.941	305	236	216		0.21	1	-13.93	-96.64
293	cb2_p4_21	borehole	BdWcb2		4	166.73	175.73	2043	2021-04-28	18:45:00		granite	subsurface	6.69	6.66		164.93		0.09	27.47	0.53	0	65.65	16.1	9.62	7.953	393	337			0.0015	1	-14.14	-97.36
294	st1_int1_22_01	borehole	BdWst1		1	375.43	388.32	2030	2021-04-29	18:55:00		granite	subsurface	4.94	4.9		225.11		0.05	27.78	0.78	0.25	94.42	19.1	9.27	7.922	491	433	350		2.4	1
295	st1_int1_22_02	borehole	BdWst1		1	375.43	388.32	2030	2021-04-29	19:01:00		granite	subsurface	6	3		85.4		0.03	25.57	0.38	0	27.51	19.4	9.4	8.171	233	205	165		2.4	1	-13.88	-96.18
296	st1_int1_23	borehole	BdWst1		1	375.43	388.32	2030	2021-04-30	18:45:00		granite	subsurface	5.89	5.07		212.09		0.06	35.8	0.44	0	82.28	21.2	9.46	8.101	481	388	440		1.47	1	-13.98	-96.94
297	cb2_p5_23	borehole	BdWcb2		5	156.19	165.19	2043	2021-04-30	11:24:00		granite	subsurface	6.65	5.77		138.98		0.09	25.61	0.61	0	55.4	16.5	9.68	8.328	342	297	244		0.0062	1	-14.08	-97.59
298	cb2_p7_23	borehole	BdWcb2		7	125.14	140.14	2043	2021-04-30	12:50:00		granite	subsurface	6	3.59		46.46		0.09	22.59	0.41	0	14.55	16.6	9.86	8.614	170.5	131.6	121		0.0005	1	-13.99	-96.9
299	st2_23	borehole	BdWst2		TB	0	349	2065	2021-04-30	16:49:00		granite	subsurface	6.2	5.02		120.5		0.05	25.64	0.42	0	45.29	17.5	9.58	8.561	305	174.3	217		0.166	1	-13.99	-97.18
300	rigula_2097_23	ditch	BdTrigula2097						2021-04-30	17:35:00			subsurface	2.37	0.29	1	15.92		0	10.5	0.52	0.24	8.82	15.9	8.6	8.787	86.6	76.6	61.7			1	-15.51	-97.12
301	st1_int1_2_24	borehole	BdWst1		1_2	366.39	388.32	2030	2021-05-01	17:43:00		granite	subsurface	6.3	4.94		211.16		0.1	35.57	0.42	0	80.28	21.3	9.47	7.569	478	324	339		3.86	1	-13.98	-96.12
302	st1_int1_2_25	borehole	BdWst1		1_2	366.39	388.32	2030	2021-05-02	20:23:00		granite	subsurface	2.54	0.43		20.44		0	11.8	0.23	0	11.83	19.5	9.2	8.686	104	91.4	74.4		4.1	1	-13.98	-96.12
303	st1_int1_2_26_01	borehole	BdWst1		1_2	366.39	388.32	2030	2021-05-03	09:45:00		granite	subsurface	5.27	4.59		192.86		0.05	32.79	0.44	0	73.9	20.7	9.36	8.459	431	273	306		1.62	1	-13.98	-96.63
304	st1_int1_2_26_02	borehole	BdWst1		1_2	366.39	388.32	2030	2021-05-03	10:55:00		granite	subsurface	5.16	4.6		197.03		0.05	33.29	0.44	0	75.43	21.3	9.48	8.596	447	340	316			1	-13.94	-96.85
305	st1_int1_2_26_03	borehole	BdWst1		1_2	366.39	388.32	2030	2021-05-03	11:55:00		granite	subsurface	5.21	4.59		201.58		0.05	33.75	0.44	0	77.51	21.1	9.48	8.686	453	398	321			1	-14	-97.29
306	st1_int1_2_26_04	borehole	BdWst1		1_2	366.39	388.32	2030	2021-05-03	14:15:00		granite	subsurface	5.24	4.88		207.29		0.06	34.66	0.44	0	81.21	20.9	9.39	8.728	471	374	335			1	-14.03	-97.33
307	st1_int1_2_26_05	borehole	BdWst1		1_2	366.39	388.32	2030	2021-05-03	15:15:00		granite	subsurface	5.24	4.86		210.78		0.06	34.63	0.44	0	82.2	21	9.47	8.757	468	277	336			1	-13.67	-96.15
308	st1_int1_2_26_06	borehole	BdWst1		1_2	366.39	388.32	2030	2021-05-03	16:15:00		granite	subsurface	5.27	4.92		213.62		0.06	34.74	0.45	0	83.25	21.1	9.48	8.833	479	415	340			1	-13.89	-96.86
309	st1_int1_2_26_07	borehole	BdWst1		1_2	366.39	388.32	2030	2021-05-03	17:05:00		granite	subsurface	5.22	4.96		214.7		0.06	35.27	0.5	0	84.35	21.2	9.47	8.921	477	250	340		1.37	1	-13.15	-94.66
310	st1_int1_2_26_08	borehole	BdWst1		1_2	366.39	388.32	2030	2021-05-03	18:35:00		granite	subsurface	5.26	4.99		215.78		0.06	35.16	0.46	0	85.41	21	9.47	8.941	486	419	344		1.39	1	-13.87	-96.47
311	st1_int1_2_26_09	borehole	BdWst1		1_2	366.39	388.32	2030	2021-05-03	19:05:00		granite	subsurface	5.23	5.01		217.83		0.06	35.54	0.45	0	86	21.1	9.48	8.911	489	427	347		1.4	1	-13.3	-95.06
312	rigula_2097_23	ditch	BdTrigula2097						2021-05-04	14:00:00			subsurface	2.33	0.29	0.25	16.17		0	10.67	0.47	0.24	8.91	14.9	8.68	9.137	86.4	56	61.5		0.145	1	-14.03	-97.94
313	st2_23_01	borehole	BdWst2		TB	0	349	2065	2021-05-04	14:15:00		granite	subsurface	5.92	4.95		121.97		0.05	26.01	0.43	0	47.02	17.6	9.59	8.898	310	161.2	220		0.19	1	-14.03	-96.93
314	st2_23_02	borehole	BdWst2		TB	0	349	2065	2021-05-04	20:10:00		granite	subsurface	5.88	5.05		123.53		0.05	26.41	0.42	0	47.55	17.6	9.67	9.091	316	278	224		0.192	1	-14.01	-96.7
243	1993_21_01	fracture	BdTfrac1993	SW_SW				1993	2021-05-05	10:53:00	1056	granite	subsurface	3.76	9.91		363.2		0.18	36.12	0.44	0.24	133.83	15.8	8.89	9.029	691	666	493	203	0.022	1	-14.19	-98.05
244	1993_21_02	fracture	BdTfrac1993	SW_SW				1993	2021-05-05	16:00:00	1056	granite	subsurface											16	8.84		698		496	143		1
245	1993_21_03	fracture	BdTfrac1993	SW_SW				1993	2021-05-05	16:37:00	1056	granite	subsurface											16	9.12		703		499	98		1
246	1993_21_04	fracture	BdTfrac1993	SW_SW				1993	2021-05-05	17:00:00	1056	granite	subsurface											16	8.98		704		500	117	0.023	1
247	1993_21_05	fracture	BdTfrac1993	SW_SW				1993	2021-05-05	20:00:00	1056	granite	subsurface	1.33	3.5		324.26		0.01	43.33	1.26	0.56	126.19	15.9	8.88	8.695	704	645	500	151	0.02465	1	-14.42	-98.49
248	welltec_21_01	borehole	BdWwelltec		TB			2067	2021-05-05	11:20:00		granite	subsurface	4.83	1.8		20.14		0.05	14.82	0.5	0	9.35	15.8	9.88	9.365	116	91.8	80.7	158	0.02	1	-13.86	-95.8
249	welltec_21_02	borehole	BdWwelltec		TB			2067	2021-05-05	16:50:00		granite	subsurface												10.2		111.7		79.5		0.02	1
250	welltec_21_03	borehole	BdWwelltec		TB			2067	2021-05-05	17:44:00		granite	subsurface											15.9	10.05		113.5		80.8	34	0.02	1
251	welltec_21_04	borehole	BdWwelltec		TB			2067	2021-05-05	19:28:00		granite	subsurface											16	10.04		113.8		80.9	84	0.02	1
252	st2_28_01	borehole	BdWst2		TB	0	349	2065	2021-05-05	11:30:00		granite	subsurface	5.85	5.04		126.68		0.05	26.07	0.43	0	49.24	17.3	9.68	9.212	324	252	230	101	0.19	1	-13.85	-96.44
253	st2_28_02	borehole	BdWst2		TB	0	349	2065	2021-05-05	16:08:00		granite	subsurface											17.4	9.64		325		230	84	0.18	1
254	st2_28_03	borehole	BdWst2		TB	0	349	2065	2021-05-05	16:30:00		granite	subsurface											17.3	9.8		320		228	40	0.18	1
255	st2_28_04	borehole	BdWst2		TB	0	349	2065	2021-05-05	16:50:00		granite	subsurface											17.5	9.67		322		229	45	0.17	1
256	st2_28_05	borehole	BdWst2		TB	0	349	2065	2021-05-05	17:19:00		granite	subsurface											17.5	9.63		317		225	71	0.175	1
257	st2_28_06	borehole	BdWst2		TB	0	349	2065	2021-05-05	17:38:00		granite	subsurface											17.5	9.74		319		226	37	0.18	1
258	st2_28_07	borehole	BdWst2		TB	0	349	2065	2021-05-05	18:08:00		granite	subsurface	5.71	5.07		128.12		0.05	26.33	0.41	0	50.42	17.7	9.61	9.202	324	304	230	74	0.175	1	-13.93	-96.94
259	st2_28_08	borehole	BdWst2		TB	0	349	2065	2021-05-05	19:24:00		granite	subsurface											17.2	9.64		324		229	114	0.17	1
260	rigula_2097_28	ditch	BdTrigula2097					2097	2021-05-05	11:44:00			subsurface	2.25	0.27	0.68	14.77		0	10.42	0.45	0	8.43	14.9	8.95	9.296	87.7	55.6	62.1	147	0.33	1	-14.61	-97.85
261	mb8_28_01	borehole	BdWmb8		TB			2036.7	2021-05-05	12:10:00		granite	subsurface	5.62	5.37		156.7		0.1	24.11	0.44	0	66.58	16.7	9.7	9.053	366	329	260	-50	0.1	1	-15.38	-95.58
262	mb8_28_02	borehole	BdWmb8		TB			2036.7	2021-05-05	17:25:00		granite	subsurface	5.58	5.44		156.84		0.1	24.26	0.42	0	65.26	16.9	9.74	9.092	373	340	265	29	0.108	1	-14.76	-96.07
263	mb5_28	borehole	BdWmb5		TB			2023.3	2021-05-05	14:10:00		granite	subsurface	5.54	4.59		144.42		0.09	23.8	0.48	0	60.84	16.9	10.2	9.221	357	271	255	-50	0.0448	1	-13.93	-96.92
264	st1_int4_28	borehole	BdWst1		4	336.65	345.09	2030	2021-05-05	13:21:00		granite	subsurface	2.82	1.83	0.43	42.08		0	14.01	0.83	0.25	17.86			9.241		126.5				1	-14.15	-98.51
265	2647_28	fracture	BdTfrac2647	SW_NE				2647	2021-05-05	13:50:00	1254	granite	subsurface	2.69	4.17		95.86		0.01	24.9	0.21	0.24	35.82	17.2	9.02	9.031	260	229	184	112	0.0013	1	-14.15	-97.84
266	st1_int6_28	borehole	BdWst1		6	254.82	307.45	2030	2021-05-05	15:30:00		granite	subsurface	4.22	4.24		193		0.05	24.67	0.34	0	80.37	19	9.26	9.021	423	383	302	98	1.28	1	-13.82	-96.1
267	1973_28_01	fracture	BdTfrac1973	SW_NE				1973	2021-05-05	15:45:00	1053	granite	subsurface	2.28	8.87		349.23		0.16	33.17	0.42	0.24	140.23	15.9	8.41	8.916	664	615	471	142		4	-14.3	-98.13
268	1973_28_02	fracture	BdTfrac1973	SW_NE				1973	2021-05-05	16:43:00	1053	granite	subsurface											16	8.5		658		469	134		4
269	1973_28_03	fracture	BdTfrac1973	SW_NE				1973	2021-05-05	17:09:00	1053	granite	subsurface											15.6	8.51		661		473	140	0.00475	4
270	0901_28	fracture	BdTfrac901	SW_SW				901	2021-05-05	18:40:00	485	gneiss	subsurface	1.69	14	0	515.43		0	103.11	1.69	0	139.16	11.9	9	8.793	965	876	684	121		1	-14.6	-99.89
271	0699B_28	fracture	BdTfrac699B					699.2	2021-05-05	18:51:00	437	gneiss	subsurface	1.33	3.5	0	324.26		0.01	43.33	1.26	0.56	126.19	11.5	8.7	8.752	653	539	464	130	0.00472	1	-13.8	-94.62
315	1993_29	fracture	BdTfrac1993	SW_SW				1993	2021-05-06	10:29:00	1056	granite	subsurface	4.58	9.89		318.22		0.1	34.78	0.44	0.29	144.18	15.9	8.8	8.482	706	599	502		0.0233	1	-14.1	-97.85
316	mb8_29	borehole	BdWmb8		TB			2036.7	2021-05-06	12:42:00		granite	subsurface	6.76	5.38	0.39	157.75		0.1	23.94	0.46	0	64.53	17.2	9.67	7.923	376	297	267		0.089	1	-14.14	-97.29
317	st2_29	borehole	BdWst2		TB	0	349	2065	2021-05-06	13:48:00		granite	subsurface	6.82	5		127.83		0.1	25.86	0.43	0	48.3	17.3	9.56	8.401	321	279	228		0.12	1	-14.02	-97.1
318	mb5_29	borehole	BdWmb5		TB			2023.3	2021-05-06	16:09:00		granite	subsurface	6.65	4.41		142.6		0.1	23.16	0.52	0	58.59	16.6	10.1	8.548	351	281	251		0.052	1	-14.02	-97.11
319	st1_int6_30_01	borehole	BdWst1		6	254.82	307.45	2030	2021-05-07	10:55:00		granite	subsurface	4.83	3.52		183.62		0.1	22.03	0.37	0	74.04	19	9.33	8.623	408	352	290		0.7	1	-14.05	-97.69
320	st1_int6_30_02	borehole	BdWst1		6	254.82	307.45	2030	2021-05-07	12:08:00		granite	subsurface	4.95	3.56	0.17	185.35		0	22.19	0.35	0	74.64	19	9.37	8.72	411	363	292		0.7	1	-14.07	-97.85
321	st1_int6_30_03	borehole	BdWst1		6	254.82	307.45	2030	2021-05-07	13:12:00		granite	subsurface	4.95	3.65		186		0	22.18	0.37	0	76.06	18.9	9.3	8.774	411	366	293		0.6967	1	-14.08	-97.93
322	st1_int6_30_04	borehole	BdWst1		6	254.82	307.45	2030	2021-05-07	14:25:00		granite	subsurface	5.03	3.79	0.25	187.17		0	22.2	0.36	0.27	76.62	19.1	9.401	8.793	414	367	292			1	-14.07	-97.71
323	st1_int6_30_05	borehole	BdWst1		6	254.82	307.45	2030	2021-05-07	15:35:00		granite	subsurface	5.07	3.69		187.3		0	22.26	0.35	0	74.92	19.2	9.35	8.834	408	371	291			1	-14.01	-97.46
324	st1_int1_6_30_06	borehole	BdWst1		1_6	307.45	388.32	2030	2021-05-07	19:14:00		granite	subsurface	6.18	2.97		107.43		0	24.44	0.43	0	37.07			8.971		230				1	-13.87	-96.51
325	mb8_31	borehole	BdWmb8		TB			2036.7	2021-05-11	14:00:00		granite	subsurface	7.02	5.51		144.68		0	24.56	0.41	0	36.78	17.1	10.1	9.084	349	317	248		0.12	1
326	st1_int1_3_31	borehole	BdWst1		1_3	346.59	388.32	2030	2021-05-11	14:25:00		granite	subsurface	6.06	4.66		231.12		0	31.65	0.37	0	86.96	21	9.75	9.079	490	431	348		1.51	1	-13.85	-96.51
327	1993_31	fracture	BdTfrac1993	SW_SW				1993	2021-05-11	14:31:00	1056	granite	subsurface	4.79	9.92		374.56		0.1	34.61	0.4	0.27	153.52	16	9.38	8.954	702	629	498		0.0233	1	-14.02	-97.88
328	st2_31	borehole	BdWst2		TB	0	349	2065	2021-05-11	18:09:00		granite	subsurface											17.7	9.85		311		219		0.1898	1
329	mb8_32_01	borehole	BdWmb8		TB			2036.7	2021-05-20	13:00:00		granite	subsurface	4.89	3.73		106.43		0.08	22.82	0.33	0	54.63	16.8	11.5	8.445	367	306	261	6		1	-14.05	-97.1
330	ditch_2097_32	ditch	BdTditch2097					2097	2021-05-20	13:15:00			subsurface	2.34	0.22	0.49	12.29		0	9.89	0.39	0	10.56	15.1	10.67	8.855	86.6	79.9	61.5	123		1	-14.22	-98.53
331	1993_32_01	fracture	BdTfrac1993	SW_SW				1993	2021-05-20	13:30:00	1056	granite	subsurface	3.79	7.94		320.24		0.15	34.53	0.37	0	142.63	15.7	10.5	8.576	700	483	494	98	0.024	1	-14.11	-98.12
332	welltec_32_01	borehole	BdWwelltec		TB			2067	2021-05-20	13:45:00		granite	subsurface	5.48	1.45		18.42		0.1	14.33	0.33	0	10.68	15.6	11.61	9.093	111.9	102.6	79.4	103	0.02125	1	-13.83	-95.81
333	mb8_32_02	borehole	BdWmb8		TB			2036.7	2021-05-20	15:00:00		granite	subsurface	6.5	4.5		128.06		0.08	23.19	0.39	0	55.72	17	10.3	8.984	361	244	256	81		1	-13.94	-96.92
334	st2_0_200_32	borehole	BdWst2			0	200	2065	2021-05-20	15:04:00		granite	subsurface	6.82	4.05		80.92		0.1	25.15	0.37	0	30.26	17.1	10.58	9.181	263	236	187	56		1	-13.99	-96.69
335	mb8_32_03	borehole	BdWmb8		TB			2036.7	2021-05-20	15:24:00		granite	subsurface											17	10.77		350		248	26	0.1056	1
336	mb8_32_04	borehole	BdWmb8		TB			2036.7	2021-05-20	15:30:00		granite	subsurface											17.1	11.4		345		245			1
337	mb8_32_05	borehole	BdWmb8		TB			2036.7	2021-05-20	15:33:00		granite	subsurface											16.9	10.92		346		245		0.107	1
338	mb8_32_06	borehole	BdWmb8		TB			2036.7	2021-05-20	15:37:00		granite	subsurface	6.88	4.69		132.02		0.1	25.29	0.36	0	30.21	17.1	10.87	9.172	347	331	246		0.1075	1	-13.97	-97.1
339	mb8_32_07	borehole	BdWmb8		TB			2036.7	2021-05-20	15:47:00		granite	subsurface											17.2	11		345		245		0.107	1
340	mb8_32_08	borehole	BdWmb8		TB			2036.7	2021-05-20	15:55:00		granite	subsurface											17.1	10.97		345		245	20	0.105	1
341	mb8_32_09	borehole	BdWmb8		TB			2036.7	2021-05-20	16:00:00		granite	subsurface											17.1	10.92		346		245	36	0.11	1
342	mb8_32_10	borehole	BdWmb8		TB			2036.7	2021-05-20	16:22:00		granite	subsurface											17	10.98		348		246		0.1045	1
343	mb8_32_11	borehole	BdWmb8		TB			2036.7	2021-05-20	16:37:00		granite	subsurface	7.04	4.78		133.45		0.09	23.43	0.41	0	55.33	17	10.94	9.319	343	334	244	-14	0.104	1	-13.98	-97.03
344	mb8_32_12	borehole	BdWmb8		TB			2036.7	2021-05-20	16:54:00		granite	subsurface											17	10.95		344		244		0.106	1
345	mb8_32_13	borehole	BdWmb8		TB			2036.7	2021-05-20	17:32:00		granite	subsurface											16.9	10.94		346		245	-8	0.102	1
346	mb8_32_14	borehole	BdWmb8		TB			2036.7	2021-05-20	18:00:00		granite	subsurface											16.8	11.04		345		245	-63	0.107	1
347	mb8_32_15	borehole	BdWmb8		TB			2036.7	2021-05-20	18:23:00		granite	subsurface											17	10.88		343		244	-35	0.11	1
348	mb8_32_16	borehole	BdWmb8		TB			2036.7	2021-05-20	19:35:00		granite	subsurface											16.4	12.06		339		243			1
349	mb8_32_17	borehole	BdWmb8		TB			2036.7	2021-05-20	19:55:00		granite	subsurface	6.31	5.46	0	149.6		0.11	24.89	0.5	0	60.92	16.9	12.04	9.365	347	339	246	-60	0.1119	1	-14.02	-97.26
350	cb2_p4_32	borehole	BdWcb2		4	166.73	175.73	2043	2021-05-20	16:15:00		granite	subsurface	6.8	6.56	0	172.92		0.1	28.77	0.53	0	69.62	16.4	11.7	9.397	390	385	286	52	0.001875	1	-14.14	-97.7
351	welltec_32_02	borehole	BdWwelltec		TB			2067	2021-05-20	16:30:00		granite	subsurface											16.2	11.1		112.3		79.8	40	0.021	1
352	1993_32_02	fracture	BdTfrac1993	SW_SW				1993	2021-05-20	17:00:00	1056	granite	subsurface	4.06	10.05	0	398.93		0.17	36.25	0.43	0.08	150.22	15.8	10.36	9.228	702	674	499	111	0.023	1	-14.08	-97.4
353	cb2_p3_32	borehole	BdWcb2		3	177.24	195.24	2043	2021-05-20	17:18:00		granite	subsurface	7.18	8.38	0	255.95		0.1	30.79	0.56	0	102.68	16.2	10.87	9.341	522	499	370	-62	0.003	1	-14.15	-97.99
354	cb2_p5_32	borehole	BdWcb2		5	156.19	165.19	2043	2021-05-20	18:15:00		granite	subsurface											16.4	10.94		329		233	-74	0.0062	1
355	cb2_p7_32	borehole	BdWcb2		7	125.14	140.14	2043	2021-05-20	19:30:00		granite	subsurface	6.32	3.71	0	49.92		0.1	23.86	0.42	0	16.37	15.6	12.3	9.649	171	162.8	122	-58	0.00043478	1	-13.93	-96.52
356	1993_33	fracture	BdTfrac1993	SW_SW				1993	2021-05-21	11:37:00	1056	granite	subsurface	4.22	10.83	0	413.1		0.18	36.49	0.54	0.09	149.21	15.7	11.73	9.036	698	107.5	496	127	0.0227	1	-14.05	-97.9
357	ditch_2097_33	ditch	BdTditch2097					2097	2021-05-21	10:47:00			subsurface	2.83	0.09	0	17.53		0	10.99	0.46	0.08	10.66	14.9	11.78	9.601	88.5	82.4	63			1	-14.22	-98.28
358	mb8_33_01	borehole	BdWmb8		TB			2036.7	2021-05-21	10:15:00		granite	subsurface	6.17	5.38	0	145.04		0.11	24.96	0.54	0	59.91	16.9	11.3	9.521	344	330	245	-14	0.106	1	-14	-97.24
359	mb8_33_02	borehole	BdWmb8		TB			2036.7	2021-05-21	11:56:00		granite	subsurface											16.8	11.27		347		247	-37	0.01	1
360	mb8_33_03	borehole	BdWmb8		TB			2036.7	2021-05-21	14:29:00		granite	subsurface											16.8	12.12		335		237	-42	0.01	1
361	mb8_33_04	borehole	BdWmb8		TB			2036.7	2021-05-21	17:27:00		granite	subsurface											17	12.65		341		241			1
362	mb8_33_05	borehole	BdWmb8		TB			2036.7	2021-05-21	18:28:00		granite	subsurface											16.8	11.59		339		241			1
363	mb8_33_06	borehole	BdWmb8		TB			2036.7	2021-05-21	19:10:00		granite	subsurface											17.1	11.24		337		239			1
364	mb8_33_07	borehole	BdWmb8		TB			2036.7	2021-05-21	19:35:00		granite	subsurface											17.1	11.21		339		241			1
365	mb8_33_08	borehole	BdWmb8		TB			2036.7	2021-05-21	19:58:00		granite	subsurface											17	11.21		338		240			1
366	mb8_33_09	borehole	BdWmb8		TB			2036.7	2021-05-21	21:00:00		granite	subsurface											17	11.17		337		240			1
367	st2_0_344_33_01	borehole	BdWst2			0	344	2065	2021-05-21	10:24:00		granite	subsurface	6.41	5.29	0	131.17		0.01	26.83	0.63	0	51.12	17.7	11.75	9.533	317	305	224	15		1	-14.02	-96.98
368	st2_0_344_33_02	borehole	BdWst2			0	344	2065	2021-05-21	13:00:00		granite	subsurface	6.53	5.41	0	133.97		0.01	27.15	0.57	0	51.95	17.5	11.45	9.506	319	306	226	32	0.266	1	-14.05	-96.73
369	welltec_33_01	borehole	BdWwelltec		TB			2067	2021-05-21	13:30:00		granite	subsurface	5.34	1.63	0	22.88		0.07	15.65	0.43	0	10.83	15.9	11.42	9.366	109.4	107.5	77.7	76	0.02067	1	-13.68	-95.68
370	1494_33	fracture	BdTfrac1494	SW_NE				1494	2021-05-21		829	granite	subsurface	4.35	9.26	0	290.49		0.14	32.12	0.22	0.08	111.41			9.129	624.712	550				1	-13.88	-96.95
371	rain_ronco_bucket_33_01	precipitation	BdSprecRoncoPortala						2021-05-21				surface	0.05	0.15	2.37	0.4		0	0.72	0.1	0.1	0			9.373		9.5					-5.69	-32.24
372	rain_ronco_33_02	precipitation	BdSprecRoncoPortalb						2021-05-21				surface	0.03	0.13	2.27	0.26		0	0.71	0.13	0.11	0			9.314		3.8					-5.24	-28.25
373	1993_34	fracture	BdTfrac1993	SW_SW				1993	2021-05-22	09:30:00	1056	granite	subsurface	4.07	10.66	0	393.25		0.17	36.46	0.46	0	152.36	15.6	10.85	7.123	702	641	498	120	0.02425	1	-14.14	-97.79
374	mb8_34_01	borehole	BdWmb8		TB			2036.7	2021-05-22	09:45:00		granite	subsurface	6.01	4.84	0	142.3		0.1	24.98	0.45	0	59.87	16.9	11.06	7.453	346	310	245		0.1085	1	-13.99	-97.14
375	ditch_2097_34	ditch	BdTditch2097					2097	2021-05-22	09:50:00			subsurface	3.3	0.31	0	17.42		0	11.2	0.51	0.08	10.67	15.1	10.57	7.948	91.7	75	65.5	115		1	-14.3	-98.48
376	st1_int4_34_01	borehole	BdWst1		4	336.65	345.09	2030	2021-05-22	10:15:00		granite	subsurface											17.3	10.6		315		223	75	0.275	1
377	st2_0_344_34_01	borehole	BdWst2		WH_	0	344	2065	2021-05-22	10:30:00		granite	subsurface	6.3	5.35	0	137.01		0.08	27.21	0.71	0	55.18	17.2	10.95	7.776	328	293	232	87	0.2325	1	-14.08	-97.13
378	mb8_34_02	borehole	BdWmb8		TB			2036.7	2021-05-22	10:45:00		granite	subsurface											17	11		340		242	41	0.11	1
379	st2_0_344_34_02	borehole	BdWst2			0	344	2065	2021-05-22	10:45:00		granite	subsurface											17.2	10.78		323		229	64	0.2717	1
380	welltec_34_01	borehole	BdWwelltec		TB			2067	2021-05-22	11:00:00		granite	subsurface	5.31	1.73	0	22.61		0.07	15.87	0.5	0	11.22	15.8	11.17	8.225	112.4	98.2	79.8	78	0.022875	1	-13.82	-96.2
381	mb8_34_03	borehole	BdWmb8		TB			2036.7	2021-05-22	11:45:00		granite	subsurface											16.7	10.88		340		241	42	0.098	1
382	st1_int4_34_02	borehole	BdWst1		4	336.65	345.09	2030	2021-05-22	11:52:00		granite	subsurface											17.9	10.57		175.5		125		0.2241	1
383	st1_int4_34_03	borehole	BdWst1		4	336.65	345.09	2030	2021-05-22	12:15:00		granite	subsurface	3.95	1.72	0	64.28		0.01	17.92	0.52	0.12	40.16	19	10.6	8.312	176.6	156	125	83	0.22685	1	-13.81	-95.51
384	st1_int4_34_04	borehole	BdWst1		4	336.65	345.09	2030	2021-05-22	12:30:00		granite	subsurface	3.91	1.79	0	65.77		0.01	17.98	0.53	0	25.22	18.7	10.34	8.37	175.1	156.8	124	103		1	-13.69	-95.31
385	mb8_34_04	borehole	BdWmb8		TB			2036.7	2021-05-22	12:45:00		granite	subsurface											17.3	10.88		341		242	-51	0.1034	1
386	mb8_34_05	borehole	BdWmb8		TB			2036.7	2021-05-22	13:45:00		granite	subsurface	6.18	5.42	0	144.72		0.11	24.92	0.44	0	60.17	16.9	12.36	8.388	341	315	242	-45	0.1	1	-14.06	-97.19
387	st2_0_344_34_03	borehole	BdWst2			0	344	2065	2021-05-22	14:00:00		granite	subsurface	6.04	4.71	0	131.41		0.01	26.26	0.48	0	51.88	17.2	11.6	8.524	312	286	221	44	0.233	1	-14.04	-97.13
388	mb8_34_06	borehole	BdWmb8		TB			2036.7	2021-05-22	14:45:00		granite	subsurface											16.9	12.64		340		243	44	0.101	1
389	mb8_34_07	borehole	BdWmb8		TB			2036.7	2021-05-22	15:45:00		granite	subsurface											16.9	11.8		340		240	42	0.0925	1
390	mb8_34_08	borehole	BdWmb8		TB			2036.7	2021-05-22	16:45:00		granite	subsurface	6.18	5.43	0	144.91		0.1	24.51	0.42	0	59.63	17	12.52	8.605	341	276	242	-40	0.1025	1	-14.04	-97.28
391	st2_0_344_34_04	borehole	BdWst2			0	344	2065	2021-05-22	17:21:00		granite	subsurface											17.3	11.65		338		239	14	0.287	1
392	mb8_34_09	borehole	BdWmb8		TB			2036.7	2021-05-22	17:45:00		granite	subsurface											16.9	11.49		342		243	-57	0.112	1
393	st1_int1_2_34_01	borehole	BdWst1		1_2	366.39	388.32	2030	2021-05-22	18:30:00		granite	subsurface											18.5	11.25		176.5		126	57		1
394	st1_int1_2_34_02	borehole	BdWst1		1_2	366.39	388.32	2030	2021-05-22	18:40:00		granite	subsurface											20.1	11.22		229		162	78	2.78	1
395	st1_int1_2_34_03	borehole	BdWst1		1_2	366.39	388.32	2030	2021-05-22	18:45:00		granite	subsurface											20.3	11.03		223		158	70		1
396	mb8_34_10	borehole	BdWmb8		TB			2036.7	2021-05-22	18:45:00		granite	subsurface											17.3	11.27		342		243		0.105	1
397	st1_int1_2_34_04	borehole	BdWst1		1_2	366.39	388.32	2030	2021-05-22	18:50:00		granite	subsurface											20.5	11.11		240		172		2.91	1
398	st1_int1_2_34_05	borehole	BdWst1		1_2	366.39	388.32	2030	2021-05-22	19:10:00		granite	subsurface	5.49	2.84	0	119.97		0.01	27.5	0.45	0	42.3	20.8	11.37	8.802	284	263	201	97		1	-13.75	-95.74
399	st1_int1_2_34_06	borehole	BdWst1		1_2	366.39	388.32	2030	2021-05-22	19:20:00		granite	subsurface	5.48	2.91	1.23	125.51		0.01	27.86	0.35	0	45.05	20.7	11.35	8.898	297	274	210	105		1	-13.75	-95.67
400	st1_int1_2_34_07	borehole	BdWst1		1_2	366.39	388.32	2030	2021-05-22	19:30:00		granite	subsurface											20.6	11.15		304		220		2.35	1
401	st1_int1_2_34_08	borehole	BdWst1		1_2	366.39	388.32	2030	2021-05-22	19:40:00		granite	subsurface	5.45	2.83	1.29	131.17		0.01	28.44	0.35	0	47.46	20.8	11.21	8.949	310	284	242	110		1	-13.71	-95.69
402	mb8_34_11	borehole	BdWmb8		TB			2036.7	2021-05-22	19:45:00		granite	subsurface											17.2	11.6		342		223	-31	0.1	1
403	st1_int1_2_34_09	borehole	BdWst1		1_2	366.39	388.32	2030	2021-05-22	19:50:00		granite	subsurface											20.8	11.22		313		222			1
404	st1_int1_2_34_10	borehole	BdWst1		1_2	366.39	388.32	2030	2021-05-22	20:00:00		granite	subsurface	5.52	3.34	1.21	133.38		0.01	28.8	0.35	0	48.15	20.8	11.07	9.015	312	290	223	108		1	-13.71	-95.48
405	st1_int1_2_34_11	borehole	BdWst1		1_2	366.39	388.32	2030	2021-05-22	20:10:00		granite	subsurface											21.1	10.73		314		223		1.5	1
406	st1_int1_2_34_12	borehole	BdWst1		1_2	366.39	388.32	2030	2021-05-22	20:20:00		granite	subsurface											20.9	10.87		316		223	111		1
407	st1_int1_2_34_13	borehole	BdWst1		1_2	366.39	388.32	2030	2021-05-22	20:30:00		granite	subsurface											20.6	11.19		315		223	132		1
408	st1_int1_2_34_14	borehole	BdWst1		1_2	366.39	388.32	2030	2021-05-22	20:50:00		granite	subsurface											20.8			317					1
409	st1_int1_2_34_15	borehole	BdWst1		1_2	366.39	388.32	2030	2021-05-22	22:10:00		granite	subsurface	5.44	3.08	0	140.58		0.01	29.05	0.35	0	51.54	20.7	10.68	9.041	320	296	232			1	-13.75	-95.73
410	st1_int1_2_34_16	borehole	BdWst1		1_2	366.39	388.32	2030	2021-05-22	22:45:00		granite	subsurface											20.8	10.5		333		236			1
411	mb8_34_12	borehole	BdWmb8		TB			2036.7	2021-05-22	22:50:00		granite	subsurface											17.2	10.9		343		243		0.108	1
412	st1_int1_2_35_01	borehole	BdWst1		1_2	366.39	388.32	2030	2021-05-23	09:30:00		granite	subsurface	5.16	4.17	0	204.79		0.01	34.22	0.46	0	83.62	19.6	12.6	8.022	465	332	330	175	1.167	1	-13.87	-95.99
413	mb8_35_01	borehole	BdWmb8		TB			2036.7	2021-05-23	10:05:00		granite	subsurface	5.85	4.75	0	142.04		0.09	24.83	0.65	0	57.95	17.1	12.73	7.722	348	211	247	-20	0.095	1	-13.98	-96.93
414	ditch_2097_35	ditch	BdTditch2097					2097	2021-05-23	10:15:00		granite	subsurface	2.41	0.25	1.77	15.7		0	10.82	0.46	0	10.88	15.1	12.5	8.084	87.5	57.5	62.2	110		1	-14.21	-98.42
415	1993_35_01	fracture	BdTfrac1993	SW_SW				1993	2021-05-23	10:20:00		granite	subsurface	4.1	10.35	0	378.4		0.16	35.74	0.47	0	153.72	15.7	12.2	7.554	691	609	492	162	0.02425	1	-14.08	-97.59
416	st2_0_344_35_01	borehole	BdWst2			0	333	2065	2021-05-23	10:30:00		granite	subsurface	6.14	5.22	0	152.58		0.01	27.68	0.74	0	60.76	17.3	11.76	7.729	358	317	254	133	0.25	1	-14	-96.93
417	mb8_35_02	borehole	BdWmb8		TB			2036.7	2021-05-23	11:15:00		granite	subsurface											16.8	11.8		346		246		0.1	1
418	st1_int1_2_35_02	borehole	BdWst1		1_2	366.39	388.32	2030	2021-05-23	11:40:00		granite	subsurface	0.51	0.46	0	22.86		0.01	35.19	0.6	0	83.28	20.7	12.3	7.934	475	412	337	-23	1.14167	1	-13.85	-96.11
419	mb8_35_03	borehole	BdWmb8		TB			2036.7	2021-05-23	12:15:00		granite	subsurface											16.8	13		345		245	13	0.1025	1
420	mb8_35_04	borehole	BdWmb8		TB			2036.7	2021-05-23	13:15:00		granite	subsurface	5.96	4.96	0	143.7		0.09	24.69	0.51	0	58.44	16.9	13.38	8.22	347	300	246	-33	0.101	1	-13.92	-97.13
421	st2_0_344_35_02	borehole	BdWst2			0	333	2065	2021-05-23	13:10:00		granite	subsurface											17.2	13.17		362		257		0.255	1
422	mb8_35_05	borehole	BdWmb8		TB			2036.7	2021-05-23	13:30:00		granite	subsurface											17	13.24		346		257			1
423	st1_int1_2_35_03	borehole	BdWst1		1_2	366.39	388.32	2030	2021-05-23	13:40:00		granite	subsurface	5.49	4.79	0	232.99		0.01	34.94	0.44	0	84.48	20.8	12.65	8.268	486	419	341		1.1167	1	-13.9	-96.21
424	mb8_35_06	borehole	BdWmb8		TB			2036.7	2021-05-23	14:30:00		granite	subsurface	6.07	5.14	0	143.47		0.09	24.43	0.48	0	58.2	17.1	11.77	8.46	346	271	246	-10	0.102	1	-13.95	-97.17
425	1306C_35	fracture	BdTfrac1306C	SW_NE				1306.3	2021-05-23	14:57:00	698	granite	subsurface	1.69	2.43	2.26	76.72		0	10.8	0.19	0	40.46	10.2	13	8.536	202	174.2	144	120	0.081	1	-13.43	-93.29
426	1306A_35	fracture	BdTfrac1306A	SW_NE				1306.1	2021-05-23	15:00:00	698	granite	subsurface	1.04	0.6	2.45	30.8		0	3.74	0.15	0	21.55	8.3	13.5	8.565	113.5	94.2	80.4	119	0.03	1	-13.21	-92.28
427	0216_35	fracture	BdTfrac216					216	2021-05-23	15:23:00		granite	subsurface	0.26	0.14	3.54	12.52		0	1.65	5.02	3.59	19.21	5		8.416	125	105.2	89	136		1	-13.17	-92.23
428	st1_int1_2_35_04	borehole	BdWst1		1_2	366.39	388.32	2030	2021-05-23	15:40:00		granite	subsurface	5.64	4.91	0	236.29		0.01	35.26	0.49	0	84.87	19.9	13.19	8.347	474	421	335	130		1	-13.9	-96.4
429	mb8_35_07	borehole	BdWmb8		TB			2036.7	2021-05-23	15:55:00		granite	subsurface											17.2	12.4		346		245	4	0.105	1
430	st1_int1_2_35_05	borehole	BdWst1		1_2	366.39	388.32	2030	2021-05-23	16:10:00		granite	subsurface											20.3	12.5		480		341	75	1.108	1
431	st1_int1_2_35_06	borehole	BdWst1		1_2	366.39	388.32	2030	2021-05-23	16:25:00		granite	subsurface	6.09	4.82	0	145.16		0.09	24.44	0.48	0	58.24	20.5	12.45	8.545	473	294	339	105	1.108	1
432	mb8_35_08	borehole	BdWmb8		TB			2036.7	2021-05-23	16:25:00		granite	subsurface											17.2	12.62		345		245	-30	0.1	1	-14.09	-97.52
433	st1_int1_2_35_07	borehole	BdWst1		1_2	366.39	388.32	2030	2021-05-23	17:00:00		granite	subsurface	5.59	4.88	0	235.68		0.01	35.36	0.46	0	85.51	21	11.62	8.684	474	418	338	112	1.108	1	-14.01	-96.89
434	st1_int1_2_35_08	borehole	BdWst1		1_2	366.39	388.32	2030	2021-05-23	17:30:00		granite	subsurface	5.69	4.71	0	235.07		0.01	35.13	0.47	0	87.32	21	12.27	9.015	478	386	343	124	1.129	1	-14.01	-96.43
435	mb8_35_09	borehole	BdWmb8		TB			2036.7	2021-05-23	17:35:00		granite	subsurface											17.4	12.4		347		246		0.1	1
436	1993_35_02	fracture	BdTfrac1993	SW_SW				1993	2021-05-23	17:51:00	1056	granite	subsurface	4.1	10.44	0	392.12		0.16	36.27	0.48	0	156.78	16	12.7	8.916	680	619	481	88	0.025	1	-14.21	-98.32
437	st1_int1_2_35_09	borehole	BdWst1		1_2	366.39	388.32	2030	2021-05-23	18:00:00		granite	subsurface	5.45	4.17	0	231.88		0.01	35.18	0.48	0	84.82	20.8	12.2	9.01	480	424	340	86	1.133	1	-13.99	-96.91
438	st1_int1_2_35_10	borehole	BdWst1		1_2	366.39	388.32	2030	2021-05-23	18:30:00		granite	subsurface	5.64	4.8	0	246.07		0.01	35.86	0.56	0	84.58	21	12.3	9.042	472	427	337	82	1.15	1	-13.83	-96.12
439	mb8_35_10	borehole	BdWmb8		TB			2036.7	2021-05-23	18:25:00		granite	subsurface	6.15	5	0	146.52		0	3.91	0	0	9.35	17.3	12.4	9.147	344	287	245	-23	0.094	1	-13.99	-97.19
440	st1_int1_2_35_11	borehole	BdWst1		1_2	366.39	388.32	2030	2021-05-23	19:30:00		granite	subsurface	5.42	4.14	0	232.99		0.01	35.34	0.62	0	83.96	21	12.34	9.126	469	429	334	131	1.167	1	-13.84	-96.37
441	mb8_35_11	borehole	BdWmb8		TB			2036.7	2021-05-23	19:40:00		granite	subsurface											17.3	12.58		346		245	-26	0.0985	1
442	st1_int1_2_35_12	borehole	BdWst1		1_2	366.39	388.32	2030	2021-05-23	20:30:00		granite	subsurface						0.01	35.28	0.61	0	82.48	20.8	12.23	9.166	467	445	331	105	1.183	1	-13.87	-96.45
443	1993_35_03	fracture	BdTfrac1993	SW_SW				1993	2021-05-23	20:35:00	1056	granite	subsurface											16	12.28		705		498		0.02262	1
444	mb8_35_12	borehole	BdWmb8		TB			2036.7	2021-05-23	20:35:00		granite	subsurface											16.1	13.4		348		247	-37	0.105	1
445	st1_int1_2_35_13	borehole	BdWst1		1_2	366.39	388.32	2030	2021-05-23	21:00:00		granite	subsurface	5.55	4.2	0	228.86		0.01	34.61	0.46	0	81.55	21.2	11.18	9.166	467	450	332	65	1.183	1	-13.91	-96.32
446	st1_int1_2_35_14	borehole	BdWst1		1_2	366.39	388.32	2030	2021-05-23	21:30:00		granite	subsurface	5.55	4.67	0	226.31		0.01	34.92	0.45	0	81.93	21.1	10.8	9.189	456	436	323	104	1.183	1	-13.82	-96.01
447	st1_int1_2_35_15	borehole	BdWst1		1_2	366.39	388.32	2030	2021-05-23	22:00:00		granite	subsurface	5.49	4.19	1.01	226.15		0.01	35	0.54	0	81.43	21.2	12.1	9.221	458	434	329	127	1.183	1	-13.79	-96.12
448	st1_int1_2_36_01	borehole	BdWst1		1_2	366.39	388.32	2030	2021-05-24	09:45:00		granite	subsurface	5.49	4.27	0	234.34		0.01	35.32	0.61	0	84.35	19.7	13.3	9.156	475	476	337	125	1.0458	1	-13.81	-95.99
449	mb8_36	borehole	BdWmb8		TB			2036.7	2021-05-24	09:55:00		granite	subsurface	6.16	5	0	147.11		0.14	25.36	0.68	0	59.34	17.2	13.35	9.279	350	343	247	-32	0.098	1
450	1993_36	fracture	BdTfrac1993	SW_SW				1993	2021-05-24	10:00:00	1056	granite	subsurface	4.06	10.46	0	391.72		0.16	36.28	0.46	0	172.86	15.9	13.32	9.069	703	661	497	114	0.02425	1
451	st1_int1_2_36_02	borehole	BdWst1		1_2	366.39	388.32	2030	2021-05-24	10:50:00		granite	subsurface	5.5	4.42	0	234.54		0.05	34.87	0.45	0	84.66	21.3	11.52	9.112	476	479	338	85	1.0458	1	-13.78	-95.87
452	st1_int1_2_36_03	borehole	BdWst1		1_2	366.39	388.32	2030	2021-05-24	11:50:00		granite	subsurface	5.55	4.68	0	235.2		0	35.81	0.46	0	86.4	20.7	12.6	9.154	477	486	341	136		1
453	cb2_p7_36	borehole	BdWcb2		7	125.14	140.14	2043	2021-05-24	12:10:00		granite	subsurface	6.21	3.54	0	49.18		0.09	24.68	0.57	0	17.32	16	13.39	9.435	170	169.5	121	-36	0.000429	1	-13.96	-96.84
454	cb2_p5_36	borehole	BdWcb2		5	156.19	165.19	2043	2021-05-24	13:22:00		granite	subsurface	6.86	5.56	0	131.77		0.08	26.02	0.65	0	52.89	16.3		9.294	323	326	229	-55	0.0053476	1
455	st1_int1_2_36_04	borehole	BdWst1		1_2	366.39	388.32	2030	2021-05-24	13:30:00		granite	subsurface	5.42	4.4	0	235.91		0.01	34.59	0.46	0	84.29	20.5	12.8	9.191	478	488	340	41		1	-13.89	-96.62
456	cb2_p4_36	borehole	BdWcb2		4	166.73	175.73	2043	2021-05-24	14:12:00		granite	subsurface	6.77	6.83	0	166.95		0.08	28.53	0.61	0	66.43	16.2	13.81	9.267	396	399	281	-49	0.00154	1
457	st1_int1_2_36_05	borehole	BdWst1		1_2	366.39	388.32	2030	2021-05-24	14:45:00		granite	subsurface	5.75	4.85	0	236.67		0.01	34.81	0.5	0	84.77	20.6	12.3	9.274	487	494	340	6		1	-13.9	-96.64
458	cb2_p3_36	borehole	BdWcb2		3	177.24	195.24	2043	2021-05-24	15:20:00		granite	subsurface	6.96	8.1	0	255.07		0.09	30.71	0.73	0	98.15	16.1	13.5	9.258	520	507	369	-9		1
459	st1_int1_2_36_06	borehole	BdWst1		1_2	366.39	388.32	2030	2021-05-24	15:25:00		granite	subsurface	5.46	4.8	1.04	237.76		0.01	35.1	0.51	0	85.44	20.6	12.5	9.244	482	495	342			1
460	rain_ronco_portal_36	precipitation	BdSprecRoncoPortal						2021-05-24				surface	0	0.01	0.94	0.36		0	1.49	0	0.02	0	7.4		8.421	19.8	7.2	14.2	149
461	st1_int1_2_36_07	borehole	BdWst1		1_2	366.39	388.32	2030	2021-05-24	19:25:00		granite	subsurface	5.49	4.35	0	242.03		0.01	35.09	0.52	0	86.34	20.2	13.1	9.223	486	495	343			1	-13.95	-96.52
462	1993_37	fracture	BdTfrac1993	SW_SW				1993	2021-06-01	10:53:00	1056	granite	subsurface	4	10.4	0	382.99		0.17	36.61	0.65	0	153.51	15.7	8.9	7.505	693	608	504	94	0.026	1	-14.13	-97.88
463	welltec_37	borehole	BdWwelltec		TB			2067	2021-06-01	11:00:00		granite	subsurface	5.12	1.61	0	21.48		0.01	15.4	0.44	0	11.58	15.9	9.4	7.829	114.9	91	81.5	66	0.0178	1	-13.84	-95.75
464	mb8_37	borehole	BdWmb8		TB			2036.7	2021-06-01	11:40:00		granite	subsurface	6.21	5.27	0	155.77		0.09	24.81	0.58	0	63.38	17.1	9.2	7.629	365	307	260	68	0.1	1	-14.04	-97.21
465	mb5_37	borehole	BdWmb5		TB			2023.3	2021-06-01	11:48:00		granite	subsurface						0.08	25.15	0.61	0	67.45	17	9.6	7.883	385	319	273	64	0.54	1	-14.01	-96.9
466	1798_37	fracture	BdTfrac1798	SW_SW				1798	2021-06-01	15:10:00	955	granite	subsurface						0.07	12.17	0.25	0	19.14	16.3	8.6	8.247	132.3	104.8	93.6	65	0.0020835	5	-13.88	-96.11
467	1494_37	fracture	BdTfrac1494	SW_NE				1494	2021-06-01	15:30:00	829	granite	subsurface						0.29	33.37	1.02	0.01	108.77	13.2	8.6	7.92	562	468	399	97	0.02697	1	-13.92	-96.94
468	1306C_37	fracture	BdTfrac1306C	SW_NE				1306.3	2021-06-01	16:15:00	698	granite	subsurface						0.01	10.62	0.25	0.01	35.9	11.7	8.6	8.053	212	166.9	148	100		1	-13.42	-93.28
469	1306B_37	fracture	BdTfrac1306B	SW_NE				1306.2	2021-06-01	16:17:00	698	granite	subsurface	1.45	1.61	0.86	58.29		0	7.63	0.17	0.01	29.38	8.9	8.8	8.088	266	138.5	118	98		1	-13.33	-92.92
470	1306A_37	fracture	BdTfrac1306A	SW_NE				1306.1	2021-06-01	16:23:00	698	granite	subsurface	1.18	0.6	0.94	31.54		0	3.81	0.17	0.01	21.18	7.6	8.8	8.16	112	91.3	79.6	100		1	-13.26	-92.31
471	1303_37	fracture	BdTfrac1303	SW_NE				1303	2021-06-01	16:25:00	698	granite	subsurface	1.27	0.79	0.85	44.29		0	5.21	0.17	0.02	25.64	8.4	8.6	8.123	134.1	110.6	95	105		1	-13.28	-92.65
472	1203A_37	fracture	BdTfrac1203A					1203.1	2021-06-01	16:34:00	614	granite	subsurface	1.53	2.24	0.76	70.52		0	9.44	0.2	0.01	33.96	9.4	8.5	8.053	190.6	157.8	135	117	0.004375	1	-13.33	-93.09
473	0901_37	fracture	BdTfrac901	SW_SW				901	2021-06-01	16:45:00	485	granite	subsurface	4.05	13.36	0	549.06							11.4	8.4	7.817	947	819	662	131	0.0067	1	-14.19	-99.99
474	0699B_37	fracture	BdTfrac699B					699.2	2021-06-01	17:37:00	437	granite	subsurface	2.39	3.07	0.16	354.93		0	43.5	1.23	0.48	129.69	11.5	8.1	7.853	653	565	466	131	0.0043	1	-13.39	-93.85
475	0444_37	fracture	BdTfrac444	SW_SW				444	2021-06-01	17:45:00	281	granite	subsurface	0.42	0.19	0.77	28.67		0.34	2.74	5.94	1.68	27.49	7.6	8.2	8.032	151.1	125	108	135	0.006746	1	-12.76	-88.82
476	0440_37	fracture	BdTfrac440	SW_SW				440	2021-06-01	17:55:00	279	granite	subsurface	0.13	0	0.2	33.68		0.23	3.4	5.78	1.46	28.5	8.2	8.2	8	158.3	134.1	112	130	0.045	1	-13.06	-91.64
477	riale_di_bedretto_bridge_38	stream	BdSBedrettoBridge						2021-06-27	07:46:00			surface	0.22	0.01	0.35	3.28		0	1.04	1	0.37	6.27	7.1	8.2	9.34	39.2	25.3	27.1	162		1
478	riale_di_allacqua_up_38	stream	BdSAllAcquaUp						2021-06-27	10:25:00			surface	0.89	0.01	0.6	0.64		0	0.87	0.26	0.11	5.1	6.8	7.8	9.17	20.3	14.7	14.4	156		1	-14.2	-98.7
479	riale_di_gallinoso_up_stream_II_38	stream	BdSGallinosoUpstrII						2021-06-27	11:25:00			surface	0.53	0	0.01	0.2		0	0.5	0.27	0.11	3.73	12.2	7.2	9.057	14.4	9.2	10	151		1
480	riale_di_gallinoso_up_stream_III_38	stream	BdSGallinosoUpstrIII						2021-06-27	11:45:00			surface	1.01	0	0.27	0.23		0	0.58	0.24	0.1	2.93	10.4	6.9	8.738	9.1	7.1	6.5	157		1	-14.26	-99.92
481	riale_di_gallinoso_up_stream_IV_38	stream	BdSGallinosoUpstrIV						2021-06-27	12:01:00			surface	0	0.01	0.76	0.59		0	1.22	0.35	0.29	2.26	11.2	7		8.8		6.3	148		1	-12.71	-88.86
482	ronco_spring_up_38	spring	BdSRoncoSpr						2021-06-27	13:35:00			surface	0.78	0.01	0.98	2.51		0.21	0.87	0.23	0.12	6.26	4.3	6.9	8.738	26.3	13	18.6	162		1
483	riale_di_ronco_up_stream_I_38	stream	BdSRoncoUpstrI						2021-06-27	13:51:00			surface	0.84	0.01	0.76	0.8		0.01	1.6	0.22	0.11	4.47	8.5	7	8.811	17.5	12.6	11.5	182		1	-13.94	-96.79
484	riale_di_ronco_up_stream_II_38	stream	BdSRoncoUpstrII						2021-06-27	14:00:00			surface	0.52	0.01	1.04	0.53		0	0.45	0.19	0.09	3.52	10.6	6.9	8.855	10.9	8.3	8	157		1	-14.97	-104.27
485	riale_di_ronco_up_stream_III_38	stream	BdSRoncoUpstrIII						2021-06-27	14:05:00			surface	0.41	0	0.34	1.15		0	2.05	0.23	0.12	5.33	5.6	6.8	8.57	21.3	17.2	15.1	165		1	-13.92	-96.04
486	riale_di_ronco_up_stream_IV_38	stream	BdSRoncoUpstrIV						2021-06-27	14:10:00			surface	0.67	0.01	0.75	0.39		0	0.46	0.32	0.12	4.64	9.4	7	8.581	14.9	12.8	10.7	161		1	-13.89	-96.42
487	riale_di_bedretto_up_38	stream	BdSBedrettoUp						2021-06-27	14:50:00			surface	0.48	0.01	0	1.58		0	0.69	0.4	0.17	4.56	6.7	6.9	8.496	26.1	14.1	18.6	150		1
488	ticino_river_bridge_38	river	BdSTicinoRiverBridge						2021-06-27	16:15:00			surface	0.22	0.36	0.72	93.96		0	0.96	1.32	5.5	50.75	9.7	6.9	6.823	277	233	196	173		1
489	riale_di_ronco_bridge_38	stream	BdSRoncoBridge						2021-06-27	16:20:00			surface	0.83	0.01	0.68	1.87		0	2.32	0.68	0.21	7.44	8.4	7.5	7.195	25.2	20.6	17.6	154		1	-13.92	-96.09
490	riale_di_gallinoso_bridge_38	stream	BdSGallinosoBridge						2021-06-27	16:30:00			surface	0.87	0.01	0.45	7.85		0.24	1.81	0.83	0.23	9.81	9.4	7.3	7.077	46.8	38.6	33.4	146		1
491	riale_di_allacqua_bridge_38	stream	BdSAllAcquaBridge						2021-06-27	16:40:00			surface	0.88	0.01	0.13	0.93		0	0.65	0.35	0.16	5.68	8	7.5	7.272	20.1	17.1	13.9	145		1	-14.2	-97.6
492	airolo_spring_38	spring	BdSAiroloSpr						2021-06-27	17:45:00			surface	0	0.27	0.23	15.16		0.25	1.25	4.02	6.63	21.43	7.8	7.1	6.778	144	124.7	104	198		1	-12.2	-83.23
493	5132_39	fracture	BdTfrac5132	SW_SW				5132	2021-07-08	12:15:00		granite	subsurface	5.07	0.11	0	15.79		0	13.99	0.47	0	11.68	19	9.2		96.5		68.7	190	0.0186	1
494	4950_39	fracture	BdTfrac4950	roof				4950	2021-07-08	12:30:00		granite	subsurface	3.03	0.11	0.87	7.25		0	9.3	1	0	10.25	18.5	9.3		68.8		48.8	168	0.01486	2
495	4752_39	fracture	BdTfrac4752	SW_NE				4752	2021-07-08	12:45:00		granite	subsurface	3.19	0.11	0.17	14.43		0	9.41	0.47	0	12.25	18	9.2		81.3		57.8	170	0.0195	3
496	4652_39	fracture	BdTfrac4652	SW_SW				4652	2021-07-08	13:00:00		granite	subsurface	3.51	0.16	0	13.51		0	12.22	0.37	0	10.83	18.1	9.2		83.2		59.5	160	0.015	2
497	4506_39	fracture	BdTfrac4506	SW_SW				4506	2021-07-08	13:30:00		granite	subsurface	4.38	0.44	0	18.33		0	15.78	0.5	0	10.57	17.2	9.2		97.2		69.2	167	0.064725	2.5
498	4448_39	fracture	BdTfrac4448	SW_SW				4448	2021-07-08	13:35:00		granite	subsurface	4.11	0.29	0	15.53		0	15.63	0.44	0	9.96	17.3	9.2		91.6		65	160	0.01	1
499	4345_39	fracture	BdTfrac4345					4345	2021-07-08	13:50:00		granite	subsurface	5.73	0.65	0	21		0	22.03	0.44	0	9.33	18	9.4		115.5		82	159		1.2
500	4166_39	fracture	BdTfrac4166	SW_SW				4166	2021-07-08	14:00:00		granite	subsurface	1.66	0.15	1.43	4.95		0.13	8.83	0.32	0	8.21	14.5	9.5		58		41.4	153	0.02	2
501	3884_39	fracture	BdTfrac3884	all				3884	2021-07-08	14:15:00		granite	subsurface	2.41	0.24	0.97	16.12		0.1	10.45	1.26	0	11.36	16.9	8.7		77.9		55.4	165		1
502	3750_39	fracture	BdTfrac3750	all				3750	2021-07-08	14:30:00		granite	subsurface	0.91	0.16	1.49	8.18		0.13	4.05	0.47	0	8.39	14.6	8.6		45.2		32	165		1
503	3192_39	fracture	BdTfrac3192	SW_NE				3192	2021-07-08	14:45:00		granite	subsurface	3.72	0.79	0	59.17		0.09	19.96	0.68	0	20.45	16.8	9.2		166		116	173	0.0462	3
504	3191_39	fracture	BdTfrac3191	SW_NE				3191	2021-07-08	15:00:00		granite	subsurface	3.94	0.46	0	29.95		0	16.37	0.31	0	13.13	16.8	9.3		115		81.7	168	0.029495	2.5
505	2848B_39	fracture	BdTfrac2848B	SW_SW				2848.2	2021-07-08	15:15:00		granite	subsurface	2.88	0.66	0.4	65.59		0	16.57	0.54	0.03	24.17	15.7	9.1		174.6		124	173	0.1	1
506	2848A_39	fracture	BdTfrac2848A	SW_SW				2848.1	2021-07-08	15:20:00		granite	subsurface	1.52	0.23	0.76	12.76		0	7.43	0.4	0.04	11.34	13.3	9.3		71.3		51	164		1
507	2647_39	fracture	BdTfrac2647	SW_NE				2647	2021-07-08	15:35:00		granite	subsurface	5.1	4.37	0	105.79		0	26.1	0.4	0.02	37.35	15.9	8.8		262		189	154	0.002	1
508	mb5_39	borehole	BdWmb5		TB			2023.3	2021-07-08	16:00:00		granite	subsurface	6.01	4.88	0	109.92		0.09	23.94	1.12	0.01	40.9	16.5	9.9		278		198	8		1
509	welltec_39	borehole	BdWwelltec		TB				2021-07-08	16:10:00		granite	subsurface	5.48	1.67	0	24.13		0.05	15.95	0.47	0	12.72	15.7	9.7		114.6		81.3	37	0.02848	1
510	1993_39	fracture	BdTfrac1993	SW_SW				1993	2021-07-08	16:20:00		granite	subsurface	4.1	10.03	0	381.37		0.16	35.08	0.48	0.03	149.88	15.8	8.8		667		473	101	0.025	1
511	1973_39	fracture	BdTfrac1973	SW_NE				1973	2021-07-08	16:25:00		granite	subsurface	4.37	8.84	0	352.26		0.16	33.22	0.49	0.02	138.98	15.4	8.4		635		452	118	0.0052	4
512	1798_39	fracture	BdTfrac1798	SW_SW				1798	2021-07-08	16:35:00		granite	subsurface	5.64	1.4	0	32.66		0.07	11.97	0.24	0	17.72	15	8.8		125		88.4	123	0.00394475	5
513	1494_39	fracture	BdTfrac1494	SW_NE				1494	2021-07-08	16:50:00		granite	subsurface	4.41	9.32	0	288.49		0.14	32.16	0.44	0.03	105.58	13	8.5		557		395	139	0.0227	1
514	1306C_39	fracture	BdTfrac1306C	SW_NE				1306.3	2021-07-08	17:00:00		granite	subsurface	1.72	2.31	0.73	76.08		0	10.37	0.19	0.04	34.09	9.7	8.8		199.7		142	135	0.0856	1
515	1306A_39	fracture	BdTfrac1306A	SW_NE				1306.1	2021-07-08	17:10:00		granite	subsurface	1.11	0.58	0.9	30.52		0	4.04	0.17	0.04	21.21	8.2	8.7		109.4		77.9	137	0.039	1
516	0901_39	fracture	BdTfrac901	SW_SW				901	2021-07-08	17:30:00		gneiss	subsurface	3.28	13.19	0	541.73		0	107.43	1.91	0	157.14	11.5	8.6		943		670	89	0.006	1
517	0444_39	fracture	BdTfrac444	SW_SW				444	2021-07-08	17:40:00	281	gneiss	subsurface	0.14	0.46	1.05	27.37		0.15	2.65	5.59	1.65	25.76	7.6	8.5		147.5		105	117	0.0068	1
518	rain_ronco_39	precipitation	BdSprecRoncoPortal						2021-07-08				surface						0	2.83	0.46	0.43	3.35
524	GB1_41	Geobio_BH	BdWGB1		TB				2021-07-23			granite	subsurface	4.05	8.33	0	313.91		0.15	32.01	0.39	0.01	118.17			7.737		548				1
525	1993_41	fracture	BdTfrac1993					1993	2021-07-23	11:29:00		granite	subsurface	4.05	10.11	0	316.83		0.17	35.84	0.41	0.01	151.96	16	9.44	7.773	684	650	489	76	0.02	1
526	GB1_42	Geobio_BH	BdWGB1		TB				2021-07-28			granite	subsurface	4.11	9.94	0	369.44		0.17	35.66	0.62	0.01	150.63			7.753		619				1
527	1993_42	fracture	BdTfrac1993					1993	2021-07-28	11:53:00		granite	subsurface											15.9	8.6		679		483	47	0.02	1
528	rain_ronco_42	precipitation	BdSprecRoncoPortal						2021-07-28				surface	0	0.14	0.25	0.24		0	0.35	0	0.01	0.14			8.423		3.1
529	ST1_int2_wellhead_43	borehole	BdWst1		2_WH	0	373.92	2030	2021-07-30	09:50:00		granite	subsurface	6.31	4.2	0	187.09		0.05	24.16	0.49	0	76	17.9	9.5	7.834	411	354	294	-80	0.207	1
530	GB1_44	Geobio_BH	BdWGB1		TB				2021-08-06			granite	subsurface	4.11	9.78	0	366.68		0.16	34.68	0.39	0.01	147.14			7.726		556				1
531	1993_44	fracture	BdTfrac1993					1993	2021-08-06			granite	subsurface	4.04	10.08	0	378.72		0.16	35.31	0.4	0.01	154.48			7.664		631				1
532	strAA0_45	stream	BdSstrAA0						2021-08-21	10:30:00			surface											6.6	8		7.2		4.9
533	strAA1_45	stream	BdSstrAA1						2021-08-21	11:15:00			surface											7.9	7.7		4		2.7
534	lakeAA2_45	lake	BdSlakeAA2am						2021-08-21	12:25:00			surface											2.9	6.9		8.2		3.5
535	lakeAA3_45	lake	BdSlakeAA2aa						2021-08-21	13:25:00			surface											6.3	6.8		10.3		7.5
536	ticino_river_bridge_45	river	BdSTicinoRiverBridge						2021-08-21	19:15:00			surface											8.9	7.7		409		290
537		fracture	BdTfrac444						2021-11-30			gneiss	subsurface	0.181639	0.12325	1.77989	19.1483							9.3	8.3		139		99.6	-70	0.0039
538		fracture	BdTfrac1306C						2021-11-15			granite	subsurface	2.1683	2.07129	0.840231	73.7247							11.4	9		204		145	-162	0.0024
539		fracture	BdTfrac1494						2021-11-30			granite	subsurface	4.23686	7.63348		288.538							14.2	8.7		576		406	98	0.0036
540		fracture	BdTfrac2848A						2021-12-01			granite	subsurface	1.41396	0.191761	0.8945	9.6961							14.6	9		74		52.7	81	0.0033
541		fracture	BdTfrac4652						2021-12-01			granite	subsurface	3.37514	0.239073		10.9451							19.7	9.3		104.5		75	105	0.0028

## Sheet: Bedretto_Sequencing_Data
Sample ID	Sample Date	Volume Filtered (mL)	Total DNA Extracted (ug)	Reads Generated	Post-QC and Denoising	Non-Chimeric Sequences	Mean 16S rRNA gene copies per mL	Standard Deviation 16S rRNA gene copies per mL
BdSFKbflow	20211011	500	12.05	141024	80941	79844	203000	48000
BdSFKgb2	20210827	1000	820	129509	87043	74993	11500000	3170000
BdSFKgm1	20210827	1000	111	292385	165900	147307	1270000	318000
BdSFKlake1	20211011	300	425	154291	77673	70888	14400000	4280000
BdSFKlake3	20210827	1000	84	51012	36361	33811	1730000	529000
BdSlakeAA2	20210821	250	59.5	276110	143258	133896	1360000	339000
BdSLakeAA3	20210821	800	147	93208	58950	49931	4290000	1240000
BdSstrAA1	20210821	250	84	244776	135667	131029	1590000	446000
BdSTicinoRiverBridge	20210821	1000	291.5	184577	89039	87833	2140000	566000
BdTfrac1306B	20201215	1000	b.d.	74961	45400	45240	3100	609
BdTfrac1306C	20201103	1000	b.d.	55703	41671	41396	4310	150
BdTfrac1306C	20210119	1000	b.d.	55180	31809	31730	3780	637
BdTfrac1306C	20210304	1000	b.d.	93164	51885	51737	4300	601
BdTfrac1306C	20211115	18000	5.35	896530	495902	491839	1500	476
BdTfrac1494	20201103	1000	b.d.	68138	36637	35785	1970	118
BdTfrac1494	20201215	1000	b.d.	121468	60231	58887	7160	1390
BdTfrac1494	20210119	1000	b.d.	104229	52412	51233	5330	1130
BdTfrac1494	20210304	1100	b.d.	104246	59079	57431	6590	1040
BdTfrac1494	20210505	5000	2.3	70433	37923	36737	1630	46
BdTfrac1494	20210521	25000	5.5	141319	84525	82494	1010	73.3
BdTfrac1494	20210601	3000	4.6	123980	64942	63282	7140	633
BdTfrac1494	20210708	36000	15.65	159377	87607	84842	1060	144
BdTfrac1494	20211130	40000	20.2	127046	73965	71381	3560	961
BdTfrac2647	20201215	1000	17.5	160113	71342	70871	81800	17100
BdTfrac2794	20201214	1000	b.d.	61694	33235	33161	7820	378
BdTfrac2848A	20201214	1000	3.05	62377	33830	33640	17800	1630
BdTfrac2848A	20210303	1200	b.d.	90847	52532	52479	5120	2190
BdTfrac2848A	20210708	22000	24.4	164592	89579	87402	5030	1010
BdTfrac2848A	20211201	75000	24.05	151021	83476	80969	2750	657
BdTfrac4166	20201214	1000	b.d.	65470	42189	42084	2240	145
BdTfrac4166	20210203	1000	b.d.	90470	59131	58979	2530	343
BdTfrac4348	20201214	1000	3.15	99372	48821	48533	6350	3440
BdTfrac444	20201215	1000	8.05	138331	91769	91099	66600	16200
BdTfrac444	20210119	1200	4.45	102464	68412	67988	23100	6260
BdTfrac444	20210304	1100	6.1	99918	66474	65833	46500	10600
BdTfrac444	20210322	1000	b.d.	104099	70482	70232	3150	894
BdTfrac444	20210521	6000	27.8	111096	68461	66479	20000	4830
BdTfrac444	20210708	20000	59	177327	113866	107998	9640	2020
BdTfrac444	20211130	47000	128.5	109305	70866	65919	22000	6100
BdTfrac4447	20201214	1000	b.d.	70803	40048	39992	9200	347
BdTfrac4652	20201214	1000	b.d.	68294	41012	40994	1350	197
BdTfrac4652	20210203	1200	b.d.	72413	45851	45845	707	85.6
BdTfrac4652	20210708	36000	12.35	150663	95942	94822	1120	115
BdTfrac4652	20211201	55000	5.65	99796	69392	69207	549	240
BdTfrac4752	20201214	1000	b.d.	98019	61250	61250	1680	58.2
BdTfrac4846	20201214	1000	b.d.	71506	40842	40811	6110	169
BdTfrac5132	20201214	1000	b.d.	78576	39586	38462	3830	27.7
BdTfrac901	20211130	25000	20.15	145321	72356	71701	4890	1320
GtsPinkel	20210401	10000	5.05	100182	59254	58894	2500	343
GtsSB80001	20210401	5000	4.45	71438	30612	30395	5750	772
GtsISCinj2	20210401	3000	282.5	94310	71169	66828	521000	222000
b.d. = quantification of DNA extraction aliquot concentration was below detection on Qubit
